# Supplementary material for: Characterization of the Teleneurology Patients at the Hospital Las Higueras de Talcahuano—Chile
Source: Front Neurol. 2020 Nov 19;11:595577. doi: 10.3389/fneur.2020.595577 (PMC7711163; doi:10.3389/fneur.2020.595577)
Supplement: Supplementary file 2 [file Table_1.XLSX]

## Sheet: BASE DE DATOS PAPER 3_DEFINITIV
GENDER	PRIMARY DIAGNOSIS	SECONDARY DIAGNOSIS	PLACE OF ORIGIN
MALE	Epilepsy		CESFAM Hualpencillo - ( SERVICIO DE SALUD TALCAHUANO )
FEMALE	Essential tremor		CESFAM La Floresta - ( SERVICIO DE SALUD TALCAHUANO )
MALE	Essential tremor		CESFAM Alcalde Leocán Portus - ( SERVICIO DE SALUD TALCAHUANO )
FEMALE	Headache	Migraine	CESFAM San Vicente (TALCAHUANO) - ( SERVICIO DE SALUD TALCAHUANO )
FEMALE	Headache	Migraine	CESFAM San Vicente (TALCAHUANO) - ( SERVICIO DE SALUD TALCAHUANO )
FEMALE	Headache	Migraine	CESFAM Hualpencillo - ( SERVICIO DE SALUD TALCAHUANO )
FEMALE	Headache	Migraine	CESFAM San Vicente (TALCAHUANO) - ( SERVICIO DE SALUD TALCAHUANO )
FEMALE	Headache	Migraine	CESFAM Talcahuano Sur (HUALPEN) - ( SERVICIO DE SALUD TALCAHUANO )
FEMALE	Headache	Migraine	CESFAM Talcahuano Sur (HUALPEN) - ( SERVICIO DE SALUD TALCAHUANO )
FEMALE	Headache	Migraine	CESFAM La Floresta - ( SERVICIO DE SALUD TALCAHUANO )
FEMALE	Headache	Migraine	CESFAM Hualpencillo - ( SERVICIO DE SALUD TALCAHUANO )
FEMALE	Headache	Migraine	CESFAM Talcahuano Sur (HUALPEN) - ( SERVICIO DE SALUD TALCAHUANO )
FEMALE	Headache	Migraine	CESFAM Talcahuano Sur (HUALPEN) - ( SERVICIO DE SALUD TALCAHUANO )
FEMALE	Headache	Migraine	CESFAM La Floresta - ( SERVICIO DE SALUD TALCAHUANO )
FEMALE	Neuropathies y neuropathic pain.	Polineuropathy	CESFAM La Floresta - ( SERVICIO DE SALUD TALCAHUANO )
FEMALE	Neuropathies y neuropathic pain.	Polineuropathy	CESFAM San Vicente (TALCAHUANO) - ( SERVICIO DE SALUD TALCAHUANO )
FEMALE	Neuropathies y neuropathic pain.	Polineuropathy	CESFAM Los Cerros - ( SERVICIO DE SALUD TALCAHUANO )
FEMALE	Neuropathies y neuropathic pain.	Radiculopathy	CESFAM La Floresta - ( SERVICIO DE SALUD TALCAHUANO )
MALE	Other neurological disorders	Others	CESFAM Los Cerros - ( SERVICIO DE SALUD TALCAHUANO )
FEMALE	Other non neurological disorders	Others	CESFAM Hualpencillo - ( SERVICIO DE SALUD TALCAHUANO )
MALE	Other non neurological disorders	Others	CESFAM San Vicente (TALCAHUANO) - ( SERVICIO DE SALUD TALCAHUANO )
MALE	Parkinson's disease and Parkinsonism	Parkinson disease	CESFAM Los Cerros - ( SERVICIO DE SALUD TALCAHUANO )
MALE	Stroke	Hemorragic	CESFAM Talcahuano Sur (HUALPEN) - ( SERVICIO DE SALUD TALCAHUANO )
FEMALE	Stroke	Ischemic	CESFAM Talcahuano Sur (HUALPEN) - ( SERVICIO DE SALUD TALCAHUANO )
FEMALE	Stroke	Ischemic	CESFAM Talcahuano Sur (HUALPEN) - ( SERVICIO DE SALUD TALCAHUANO )
FEMALE	Headache	Chronic migraine	CESFAM San Vicente (TALCAHUANO) - ( SERVICIO DE SALUD TALCAHUANO )
FEMALE	Epilepsy		CESFAM San Vicente (TALCAHUANO) - ( SERVICIO DE SALUD TALCAHUANO )
MALE	Epilepsy		CESFAMAlcalde Leocán Portus - ( SERVICIO DE SALUD TALCAHUANO )
FEMALE	Headache	Chronic migraine	CESFAM San Vicente (TALCAHUANO) - ( SERVICIO DE SALUD TALCAHUANO )
FEMALE	Headache	Migraine	CESFAMAlcalde Leocán Portus - ( SERVICIO DE SALUD TALCAHUANO )
FEMALE	Headache	Chronic migraine	CESFAMAlcalde Leocán Portus - ( SERVICIO DE SALUD TALCAHUANO )
FEMALE	Headache	Chronic Tension-type headache	CESFAMAlcalde Leocán Portus - ( SERVICIO DE SALUD TALCAHUANO )
FEMALE	Headache	Chronic migraine	CESFAMAlcalde Leocán Portus - ( SERVICIO DE SALUD TALCAHUANO )
FEMALE	Headache	Chronic migraine	CESFAMAlcalde Leocán Portus - ( SERVICIO DE SALUD TALCAHUANO )
FEMALE	Headache	Migraine	CESFAMAlcalde Leocán Portus - ( SERVICIO DE SALUD TALCAHUANO )
FEMALE	Headache	Chronic migraine	CESFAMAlcalde Leocán Portus - ( SERVICIO DE SALUD TALCAHUANO )
FEMALE	Headache	Migraine	CESFAM San Vicente (TALCAHUANO) - ( SERVICIO DE SALUD TALCAHUANO )
FEMALE	Headache	Migraine	CESFAMAlcalde Leocán Portus - ( SERVICIO DE SALUD TALCAHUANO )
FEMALE	Stroke	Hemorragic	CESFAM Lirquen - ( SERVICIO DE SALUD TALCAHUANO )
MALE	Headache	Chronic migraine	CESFAM San Vicente (TALCAHUANO) - ( SERVICIO DE SALUD TALCAHUANO )
FEMALE	Headache	Migraine	CESFAMAlcalde Leocán Portus - ( SERVICIO DE SALUD TALCAHUANO )
FEMALE	Headache	Chronic migraine	CESFAM San Vicente (TALCAHUANO) - ( SERVICIO DE SALUD TALCAHUANO )
MALE	Other non neurological disorders	Syncope	CESFAMAlcalde Leocán Portus - ( SERVICIO DE SALUD TALCAHUANO )
FEMALE	Headache	Chronic migraine	CESFAM San Vicente (TALCAHUANO) - ( SERVICIO DE SALUD TALCAHUANO )
FEMALE	Headache	Chronic migraine	CESFAM San Vicente (TALCAHUANO) - ( SERVICIO DE SALUD TALCAHUANO )
FEMALE	Other non neurological disorders	Others	CESFAMAlcalde Leocán Portus - ( SERVICIO DE SALUD TALCAHUANO )
FEMALE	Headache	Tension-type headache	CESFAMAlcalde Leocán Portus - ( SERVICIO DE SALUD TALCAHUANO )
FEMALE	Other non neurological disorders	Others	CESFAMAlcalde Leocán Portus - ( SERVICIO DE SALUD TALCAHUANO )
FEMALE	Headache	Chronic migraine	CESFAMAlcalde Leocán Portus - ( SERVICIO DE SALUD TALCAHUANO )
MALE	Headache	Chronic migraine	CESFAMAlcalde Leocán Portus - ( SERVICIO DE SALUD TALCAHUANO )
FEMALE	Stroke	Ischemic	CESFAM Lirquen - ( SERVICIO DE SALUD TALCAHUANO )
MALE	Alzheimer's disease and other dementias	Other dementias	CESFAM San Vicente (TALCAHUANO) - ( SERVICIO DE SALUD TALCAHUANO )
FEMALE	Headache	Chronic migraine	CESFAMAlcalde Leocán Portus - ( SERVICIO DE SALUD TALCAHUANO )
FEMALE	Headache	Chronic migraine	CESFAMAlcalde Leocán Portus - ( SERVICIO DE SALUD TALCAHUANO )
FEMALE	Headache	Chronic migraine	CESFAM Los Cerros - ( SERVICIO DE SALUD TALCAHUANO )
FEMALE	Headache	Chronic migraine	CESFAM Los Cerros - ( SERVICIO DE SALUD TALCAHUANO )
FEMALE	Headache	Chronic migraine	CESAFM Paulina Avendaño Pereda - ( SERVICIO DE SALUD TALCAHUANO )
MALE	Traumatic brain injury		CESAFM Paulina Avendaño Pereda - ( SERVICIO DE SALUD TALCAHUANO )
FEMALE	Headache	Chronic migraine	CESFAMAlcalde Leocán Portus - ( SERVICIO DE SALUD TALCAHUANO )
FEMALE	Headache	Chronic migraine	CESFAMAlcalde Leocán Portus - ( SERVICIO DE SALUD TALCAHUANO )
FEMALE	Headache	Migraine	CESFAMAlcalde Leocán Portus - ( SERVICIO DE SALUD TALCAHUANO )
FEMALE	Headache	Chronic migraine	CESFAM Los Cerros - ( SERVICIO DE SALUD TALCAHUANO )
FEMALE	Headache	Migraine	CESFAMAlcalde Leocán Portus - ( SERVICIO DE SALUD TALCAHUANO )
FEMALE	Headache	Migraine	CESFAMAlcalde Leocán Portus - ( SERVICIO DE SALUD TALCAHUANO )
FEMALE	Headache	Migraine	CESFAMAlcalde Leocán Portus - ( SERVICIO DE SALUD TALCAHUANO )
FEMALE	Headache	Chronic migraine	CESFAMAlcalde Leocán Portus - ( SERVICIO DE SALUD TALCAHUANO )
FEMALE	Headache	Chronic Tension-type headache	CESFAMAlcalde Leocán Portus - ( SERVICIO DE SALUD TALCAHUANO )
FEMALE	Headache	Chronic migraine	CESFAMAlcalde Leocán Portus - ( SERVICIO DE SALUD TALCAHUANO )
FEMALE	Headache	Migraine	CESFAM Los Cerros - ( SERVICIO DE SALUD TALCAHUANO )
FEMALE	Headache	Chronic migraine	CESFAMAlcalde Leocán Portus - ( SERVICIO DE SALUD TALCAHUANO )
FEMALE	Epilepsy		CESFAM La Floresta - ( SERVICIO DE SALUD TALCAHUANO )
FEMALE	Traumatic brain injury		CESFAM Los Cerros - ( SERVICIO DE SALUD TALCAHUANO )
MALE	Epilepsy		CESFAM Los Cerros - ( SERVICIO DE SALUD TALCAHUANO )
MALE	Headache	Chronic migraine	CESFAMAlcalde Leocán Portus - ( SERVICIO DE SALUD TALCAHUANO )
FEMALE	Headache	Chronic migraine	CESFAM San Vicente (TALCAHUANO) - ( SERVICIO DE SALUD TALCAHUANO )
MALE	Neuropathies y neuropathic pain.	Trigeminal neuralgia	CESFAM Los Cerros - ( SERVICIO DE SALUD TALCAHUANO )
FEMALE	Headache	Migraine	CESFAM San Vicente (TALCAHUANO) - ( SERVICIO DE SALUD TALCAHUANO )
FEMALE	Epilepsy		CESFAM San Vicente (TALCAHUANO) - ( SERVICIO DE SALUD TALCAHUANO )
FEMALE	Headache	Chronic migraine	CESFAM San Vicente (TALCAHUANO) - ( SERVICIO DE SALUD TALCAHUANO )
FEMALE	Headache	Chronic migraine	CESFAMAlcalde Leocán Portus - ( SERVICIO DE SALUD TALCAHUANO )
FEMALE	Headache	Chronic migraine	CESFAMAlcalde Leocán Portus - ( SERVICIO DE SALUD TALCAHUANO )
FEMALE	Other neurological disorders	Brain and other CNS cancer	CESFAMAlcalde Leocán Portus - ( SERVICIO DE SALUD TALCAHUANO )
FEMALE	Headache	Migraine	CESFAM San Vicente (TALCAHUANO) - ( SERVICIO DE SALUD TALCAHUANO )
FEMALE	Other neurological disorders	Vertigo	CESAFM Paulina Avendaño Pereda - ( SERVICIO DE SALUD TALCAHUANO )
FEMALE	Traumatic brain injury		CESAFM Paulina Avendaño Pereda - ( SERVICIO DE SALUD TALCAHUANO )
FEMALE	Headache	Migraine	CESAFM Paulina Avendaño Pereda - ( SERVICIO DE SALUD TALCAHUANO )
FEMALE	Headache	Migraine	CESFAMAlcalde Leocán Portus - ( SERVICIO DE SALUD TALCAHUANO )
FEMALE	Headache	Migraine	CESFAMAlcalde Leocán Portus - ( SERVICIO DE SALUD TALCAHUANO )
FEMALE	Headache	Tension-type headache	CESFAM Los Cerros - ( SERVICIO DE SALUD TALCAHUANO )
FEMALE	Headache	Migraine	CESFAMAlcalde Leocán Portus - ( SERVICIO DE SALUD TALCAHUANO )
FEMALE	Headache	Migraine	CESFAM Penco - ( SERVICIO DE SALUD TALCAHUANO )
FEMALE	Other non neurological disorders	Others	CESFAM Penco - ( SERVICIO DE SALUD TALCAHUANO )
FEMALE	Headache	Chronic migraine	CESFAM Penco - ( SERVICIO DE SALUD TALCAHUANO )
FEMALE	Headache	Migraine	CESFAM Penco - ( SERVICIO DE SALUD TALCAHUANO )
FEMALE	Headache	Chronic migraine	CESFAM Penco - ( SERVICIO DE SALUD TALCAHUANO )
FEMALE	Headache	Tension-type headache	CESFAM Penco - ( SERVICIO DE SALUD TALCAHUANO )
FEMALE	Headache	Migraine	CESAFM Paulina Avendaño Pereda - ( SERVICIO DE SALUD TALCAHUANO )
FEMALE	Headache	Chronic migraine	CESFAM La Floresta - ( SERVICIO DE SALUD TALCAHUANO )
FEMALE	Headache	Chronic migraine	CESFAM La Floresta - ( SERVICIO DE SALUD TALCAHUANO )
FEMALE	Headache	Chronic Tension-type headache	CESFAM La Floresta - ( SERVICIO DE SALUD TALCAHUANO )
FEMALE	Headache	Chronic migraine	CESFAM La Floresta - ( SERVICIO DE SALUD TALCAHUANO )
FEMALE	Headache	Tension-type headache	CESFAM La Floresta - ( SERVICIO DE SALUD TALCAHUANO )
FEMALE	Headache	Chronic migraine	CESFAM La Floresta - ( SERVICIO DE SALUD TALCAHUANO )
MALE	Epilepsy		CESFAM La Floresta - ( SERVICIO DE SALUD TALCAHUANO )
FEMALE	Headache	Migraine	CESFAMAlcalde Leocán Portus - ( SERVICIO DE SALUD TALCAHUANO )
FEMALE	Traumatic brain injury		CESFAMAlcalde Leocán Portus - ( SERVICIO DE SALUD TALCAHUANO )
FEMALE	Headache	Migraine	CESFAM Talcahuano Sur (HUALPEN) - ( SERVICIO DE SALUD TALCAHUANO )
MALE	Other neurological disorders	Brain and other CNS cancer	CESFAM Talcahuano Sur (HUALPEN) - ( SERVICIO DE SALUD TALCAHUANO )
MALE	Essential tremor		CECOF ESMERALDA - ( SERVICIO DE SALUD TALCAHUANO )
FEMALE	Headache	Chronic migraine	CESFAM Hualpencillo - ( SERVICIO DE SALUD TALCAHUANO )
MALE	Headache	Tension-type headache	CESFAM Hualpencillo - ( SERVICIO DE SALUD TALCAHUANO )
FEMALE	Other non neurological disorders	Syncope	CESFAM Hualpencillo - ( SERVICIO DE SALUD TALCAHUANO )
FEMALE	Headache	Chronic migraine	CESFAM Talcahuano Sur (HUALPEN) - ( SERVICIO DE SALUD TALCAHUANO )
FEMALE	Headache	Chronic migraine	CESFAM La Floresta - ( SERVICIO DE SALUD TALCAHUANO )
FEMALE	Epilepsy		CESFAM La Floresta - ( SERVICIO DE SALUD TALCAHUANO )
FEMALE	Headache	Migraine	CESFAM La Floresta - ( SERVICIO DE SALUD TALCAHUANO )
MALE	Headache	Chronic migraine	CESFAM La Floresta - ( SERVICIO DE SALUD TALCAHUANO )
FEMALE	Headache	Chronic migraine	CESFAM La Floresta - ( SERVICIO DE SALUD TALCAHUANO )
FEMALE	Headache	Chronic migraine	CESFAM La Floresta - ( SERVICIO DE SALUD TALCAHUANO )
FEMALE	Headache	Chronic migraine	CESFAM Hualpencillo - ( SERVICIO DE SALUD TALCAHUANO )
FEMALE	Other neurological disorders	Brain and other CNS cancer	CESFAM Talcahuano Sur (HUALPEN) - ( SERVICIO DE SALUD TALCAHUANO )
MALE	Headache	Chronic migraine	CESFAM Hualpencillo - ( SERVICIO DE SALUD TALCAHUANO )
FEMALE	Headache	Chronic migraine	CESFAM Hualpencillo - ( SERVICIO DE SALUD TALCAHUANO )
FEMALE	Headache	Chronic migraine	CESFAM La Floresta - ( SERVICIO DE SALUD TALCAHUANO )
FEMALE	Headache	Migraine	CESFAM La Floresta - ( SERVICIO DE SALUD TALCAHUANO )
MALE	Other non neurological disorders	Other psychiatric disorders	Hospital Penco Lirquen - ( SERVICIO DE SALUD TALCAHUANO )
MALE	Epilepsy		CESFAM La Floresta - ( SERVICIO DE SALUD TALCAHUANO )
FEMALE	Other non neurological disorders	Others	CESFAM Penco - ( SERVICIO DE SALUD TALCAHUANO )
FEMALE	Traumatic brain injury		CESFAM Penco - ( SERVICIO DE SALUD TALCAHUANO )
MALE	Neuropathies y neuropathic pain.	Postherpetic neuralgia	CESFAM La Floresta - ( SERVICIO DE SALUD TALCAHUANO )
MALE	Headache	Chronic migraine	CESFAM Hualpencillo - ( SERVICIO DE SALUD TALCAHUANO )
MALE	Epilepsy		CESFAM La Floresta - ( SERVICIO DE SALUD TALCAHUANO )
FEMALE	Other non neurological disorders	Others	CESFAM Penco - ( SERVICIO DE SALUD TALCAHUANO )
FEMALE	Headache	Chronic migraine	CESFAM Talcahuano Sur (HUALPEN) - ( SERVICIO DE SALUD TALCAHUANO )
FEMALE	Headache	Chronic migraine	CESFAM Hualpencillo - ( SERVICIO DE SALUD TALCAHUANO )
MALE	Headache	Chronic migraine	CESFAM Hualpencillo - ( SERVICIO DE SALUD TALCAHUANO )
FEMALE	Headache	Chronic migraine	CESFAM Hualpencillo - ( SERVICIO DE SALUD TALCAHUANO )
FEMALE	Headache	Migraine	CESFAM Hualpencillo - ( SERVICIO DE SALUD TALCAHUANO )
FEMALE	Headache	Migraine	CESFAM Hualpencillo - ( SERVICIO DE SALUD TALCAHUANO )
FEMALE	Headache	Chronic migraine	CESFAM Hualpencillo - ( SERVICIO DE SALUD TALCAHUANO )
FEMALE	Other non neurological disorders	Others	CESFAM Penco - ( SERVICIO DE SALUD TALCAHUANO )
MALE	Headache	Tension-type headache	CESFAM Hualpencillo - ( SERVICIO DE SALUD TALCAHUANO )
FEMALE	Epilepsy		CESFAMAlcalde Leocán Portus - ( SERVICIO DE SALUD TALCAHUANO )
FEMALE	Headache	Chronic Tension-type headache	CESFAM Penco - ( SERVICIO DE SALUD TALCAHUANO )
FEMALE	Headache	Chronic migraine	CESFAM La Floresta - ( SERVICIO DE SALUD TALCAHUANO )
FEMALE	Epilepsy		CESFAM La Floresta - ( SERVICIO DE SALUD TALCAHUANO )
MALE	Essential tremor		CESFAM La Floresta - ( SERVICIO DE SALUD TALCAHUANO )
FEMALE	Other non neurological disorders	Fibromyalgia	CESFAMAlcalde Leocán Portus - ( SERVICIO DE SALUD TALCAHUANO )
FEMALE	Headache	Migraine	CESFAM La Floresta - ( SERVICIO DE SALUD TALCAHUANO )
FEMALE	Headache	Chronic migraine	CESFAMAlcalde Leocán Portus - ( SERVICIO DE SALUD TALCAHUANO )
MALE	Other neurological disorders	Intellectual disability	CESFAM La Floresta - ( SERVICIO DE SALUD TALCAHUANO )
MALE	Other neurological disorders	Intellectual disability	CESFAMAlcalde Leocán Portus - ( SERVICIO DE SALUD TALCAHUANO )
FEMALE	Headache	Migraine	CESFAMAlcalde Leocán Portus - ( SERVICIO DE SALUD TALCAHUANO )
FEMALE	Epilepsy		CESFAMAlcalde Leocán Portus - ( SERVICIO DE SALUD TALCAHUANO )
FEMALE	Headache	Tension-type headache	CESFAM Hualpencillo - ( SERVICIO DE SALUD TALCAHUANO )
FEMALE	Headache	Chronic migraine	CESFAM Hualpencillo - ( SERVICIO DE SALUD TALCAHUANO )
FEMALE	Headache	Chronic Tension-type headache	CESFAM Hualpencillo - ( SERVICIO DE SALUD TALCAHUANO )
FEMALE	Headache	Migraine	CESFAM Hualpencillo - ( SERVICIO DE SALUD TALCAHUANO )
MALE	Stroke	Hemorragic	Hospital Penco Lirquen - ( SERVICIO DE SALUD TALCAHUANO )
FEMALE	Parkinson's disease and Parkinsonism	Parkinsonian Syndrome (First evaluation)	CESFAM La Floresta - ( SERVICIO DE SALUD TALCAHUANO )
FEMALE	Headache	Chronic migraine	CESFAM La Floresta - ( SERVICIO DE SALUD TALCAHUANO )
MALE	Headache	Chronic migraine	CESFAM La Floresta - ( SERVICIO DE SALUD TALCAHUANO )
MALE	Headache	Chronic migraine	CESFAM San Vicente (TALCAHUANO) - ( SERVICIO DE SALUD TALCAHUANO )
FEMALE	Headache	Chronic Tension-type headache	CESFAM Penco - ( SERVICIO DE SALUD TALCAHUANO )
MALE	Headache	Chronic migraine	CESFAM Penco - ( SERVICIO DE SALUD TALCAHUANO )
FEMALE	Headache	Chronic migraine	CESFAM Penco - ( SERVICIO DE SALUD TALCAHUANO )
FEMALE	Headache	Migraine	CESFAM Penco - ( SERVICIO DE SALUD TALCAHUANO )
FEMALE	Headache	Tension-type headache	CESFAM Penco - ( SERVICIO DE SALUD TALCAHUANO )
FEMALE	Headache	Migraine	CESFAM San Vicente (TALCAHUANO) - ( SERVICIO DE SALUD TALCAHUANO )
FEMALE	Headache	Migraine	CESFAM Penco - ( SERVICIO DE SALUD TALCAHUANO )
MALE	Traumatic brain injury		CESFAM La Floresta - ( SERVICIO DE SALUD TALCAHUANO )
FEMALE	Epilepsy		CESFAM La Floresta - ( SERVICIO DE SALUD TALCAHUANO )
FEMALE	Headache	Chronic migraine	CESFAM La Floresta - ( SERVICIO DE SALUD TALCAHUANO )
FEMALE	Neuropathies y neuropathic pain.	Entrampment neuropathy	CESFAM Talcahuano Sur (HUALPEN) - ( SERVICIO DE SALUD TALCAHUANO )
FEMALE	Headache	Chronic migraine	CESFAM Los Cerros - ( SERVICIO DE SALUD TALCAHUANO )
FEMALE	Epilepsy		CESAFM Paulina Avendaño Pereda - ( SERVICIO DE SALUD TALCAHUANO )
FEMALE	Headache	Migraine	CESAFM Paulina Avendaño Pereda - ( SERVICIO DE SALUD TALCAHUANO )
FEMALE	Headache	Migraine	CESFAMAlcalde Leocán Portus - ( SERVICIO DE SALUD TALCAHUANO )
FEMALE	Headache	Chronic migraine	CESFAM Hualpencillo - ( SERVICIO DE SALUD TALCAHUANO )
FEMALE	Neuropathies y neuropathic pain.	Trigeminal neuralgia	CESFAM Hualpencillo - ( SERVICIO DE SALUD TALCAHUANO )
FEMALE	Headache	Chronic migraine	CESFAM Hualpencillo - ( SERVICIO DE SALUD TALCAHUANO )
FEMALE	Headache	Migraine	CESFAM Penco - ( SERVICIO DE SALUD TALCAHUANO )
MALE	Headache	Migraine	CESFAM Talcahuano Sur (HUALPEN) - ( SERVICIO DE SALUD TALCAHUANO )
FEMALE	Headache	Migraine	CESFAM San Vicente (TALCAHUANO) - ( SERVICIO DE SALUD TALCAHUANO )
FEMALE	Headache	Chronic Tension-type headache	CESFAM Penco - ( SERVICIO DE SALUD TALCAHUANO )
FEMALE	Headache	Chronic migraine	CESFAM Talcahuano Sur (HUALPEN) - ( SERVICIO DE SALUD TALCAHUANO )
FEMALE	Epilepsy		Hospital de TOME - ( SERVICIO DE SALUD TALCAHUANO )
FEMALE	Other non neurological disorders	Others	CESFAM Talcahuano Sur (HUALPEN) - ( SERVICIO DE SALUD TALCAHUANO )
MALE	Other neurological disorders	Sleep disorders	CESFAM Hualpencillo - ( SERVICIO DE SALUD TALCAHUANO )
MALE	Headache	Tension-type headache	CESFAM Hualpencillo - ( SERVICIO DE SALUD TALCAHUANO )
MALE	Headache	Chronic Tension-type headache	CESFAM Hualpencillo - ( SERVICIO DE SALUD TALCAHUANO )
MALE	Headache	Chronic Tension-type headache	CESFAM Los Cerros - ( SERVICIO DE SALUD TALCAHUANO )
FEMALE	Headache	Chronic migraine	CESFAMAlcalde Leocán Portus - ( SERVICIO DE SALUD TALCAHUANO )
MALE	Other neurological disorders	Intellectual disability	Hospital de TOME - ( SERVICIO DE SALUD TALCAHUANO )
FEMALE	Other non neurological disorders	Syncope	CESFAMAlcalde Leocán Portus - ( SERVICIO DE SALUD TALCAHUANO )
MALE	Epilepsy		CESFAM Los Cerros - ( SERVICIO DE SALUD TALCAHUANO )
FEMALE	Headache	Chronic migraine	CESFAM Los Cerros - ( SERVICIO DE SALUD TALCAHUANO )
MALE	Epilepsy		CESFAM Talcahuano Sur (HUALPEN) - ( SERVICIO DE SALUD TALCAHUANO )
FEMALE	Headache	Chronic migraine	CESFAM Talcahuano Sur (HUALPEN) - ( SERVICIO DE SALUD TALCAHUANO )
FEMALE	Other non neurological disorders	Others	CESFAM Talcahuano Sur (HUALPEN) - ( SERVICIO DE SALUD TALCAHUANO )
FEMALE	Other neurological disorders	Sleep disorders	CESAFM Paulina Avendaño Pereda - ( SERVICIO DE SALUD TALCAHUANO )
FEMALE	Essential tremor		CESAFM Paulina Avendaño Pereda - ( SERVICIO DE SALUD TALCAHUANO )
MALE	Epilepsy		CESFAM Talcahuano Sur (HUALPEN) - ( SERVICIO DE SALUD TALCAHUANO )
FEMALE	Headache	Chronic migraine	CESFAM Hualpencillo - ( SERVICIO DE SALUD TALCAHUANO )
FEMALE	Headache	Chronic migraine	CESFAM Hualpencillo - ( SERVICIO DE SALUD TALCAHUANO )
MALE	Other non neurological disorders	Others	CESFAM Hualpencillo - ( SERVICIO DE SALUD TALCAHUANO )
FEMALE	Headache	Migraine	CESFAM Hualpencillo - ( SERVICIO DE SALUD TALCAHUANO )
FEMALE	Other neurological disorders	Brain and other CNS cancer	CESFAM La Floresta - ( SERVICIO DE SALUD TALCAHUANO )
FEMALE	Headache	Chronic migraine	CESFAM La Floresta - ( SERVICIO DE SALUD TALCAHUANO )
MALE	Headache	Tension-type headache	CESFAM Penco - ( SERVICIO DE SALUD TALCAHUANO )
FEMALE	Headache	Migraine	CESFAM Dr. Alberto Reyes - ( SERVICIO DE SALUD TALCAHUANO )
FEMALE	Epilepsy		CESFAM Dr. Alberto Reyes - ( SERVICIO DE SALUD TALCAHUANO )
MALE	Stroke	Hemorragic	CESFAM Dr. Alberto Reyes - ( SERVICIO DE SALUD TALCAHUANO )
FEMALE	Headache	Tension-type headache	CESFAM Dr. Alberto Reyes - ( SERVICIO DE SALUD TALCAHUANO )
FEMALE	Headache	Chronic migraine	CESFAM Los Cerros - ( SERVICIO DE SALUD TALCAHUANO )
FEMALE	Other neurological disorders	Brain and other CNS cancer	CESFAM Dr. Alberto Reyes - ( SERVICIO DE SALUD TALCAHUANO )
FEMALE	Headache	Chronic migraine	CESFAM Los Cerros - ( SERVICIO DE SALUD TALCAHUANO )
FEMALE	Headache	Chronic migraine	CESFAM Los Cerros - ( SERVICIO DE SALUD TALCAHUANO )
FEMALE	Headache	Tension-type headache	CESFAM Penco - ( SERVICIO DE SALUD TALCAHUANO )
FEMALE	Headache	Tension-type headache	CESFAM Penco - ( SERVICIO DE SALUD TALCAHUANO )
FEMALE	Headache	Migraine	CESFAM Penco - ( SERVICIO DE SALUD TALCAHUANO )
MALE	Headache	Chronic migraine	CESFAM Penco - ( SERVICIO DE SALUD TALCAHUANO )
FEMALE	Other non neurological disorders	Others	CESFAM San Vicente (TALCAHUANO) - ( SERVICIO DE SALUD TALCAHUANO )
FEMALE	Headache	Chronic migraine	CESFAM San Vicente (TALCAHUANO) - ( SERVICIO DE SALUD TALCAHUANO )
FEMALE	Other non neurological disorders	Others	CESFAM Penco - ( SERVICIO DE SALUD TALCAHUANO )
FEMALE	Headache	Chronic Tension-type headache	CESFAM Penco - ( SERVICIO DE SALUD TALCAHUANO )
FEMALE	Headache	Chronic migraine	CESFAM Penco - ( SERVICIO DE SALUD TALCAHUANO )
FEMALE	Headache	Chronic Tension-type headache	CESFAM Penco - ( SERVICIO DE SALUD TALCAHUANO )
FEMALE	Other non neurological disorders	Others	CESFAM San Vicente (TALCAHUANO) - ( SERVICIO DE SALUD TALCAHUANO )
MALE	Epilepsy		CESFAM Talcahuano Sur (HUALPEN) - ( SERVICIO DE SALUD TALCAHUANO )
MALE	Epilepsy		Hospital de TOME - ( SERVICIO DE SALUD TALCAHUANO )
MALE	Epilepsy		Hospital de TOME - ( SERVICIO DE SALUD TALCAHUANO )
FEMALE	Epilepsy		Hospital de TOME - ( SERVICIO DE SALUD TALCAHUANO )
FEMALE	Headache	Chronic migraine	CESFAM Hualpencillo - ( SERVICIO DE SALUD TALCAHUANO )
FEMALE	Headache	Chronic migraine	CESFAM Hualpencillo - ( SERVICIO DE SALUD TALCAHUANO )
FEMALE	Headache	Chronic migraine	CESFAM Talcahuano Sur (HUALPEN) - ( SERVICIO DE SALUD TALCAHUANO )
FEMALE	Neuropathies y neuropathic pain.	Entrampment neuropathy	CESFAM Hualpencillo - ( SERVICIO DE SALUD TALCAHUANO )
FEMALE	Other neurological disorders	Sleep disorders	CESFAM La Floresta - ( SERVICIO DE SALUD TALCAHUANO )
FEMALE	Other non neurological disorders	Fibromyalgia	Hospital de TOME - ( SERVICIO DE SALUD TALCAHUANO )
MALE	Epilepsy		Hospital de TOME - ( SERVICIO DE SALUD TALCAHUANO )
FEMALE	Headache	Chronic migraine	CESFAM Los Cerros - ( SERVICIO DE SALUD TALCAHUANO )
MALE	Epilepsy		Hospital de TOME - ( SERVICIO DE SALUD TALCAHUANO )
MALE	Neuropathies y neuropathic pain.	Radiculopathy	CESFAM Talcahuano Sur (HUALPEN) - ( SERVICIO DE SALUD TALCAHUANO )
FEMALE	Headache	Migraine	CESFAM San Vicente (TALCAHUANO) - ( SERVICIO DE SALUD TALCAHUANO )
FEMALE	Headache	Migraine	CESFAMAlcalde Leocán Portus - ( SERVICIO DE SALUD TALCAHUANO )
MALE	Headache	Migraine	Hospital de TOME - ( SERVICIO DE SALUD TALCAHUANO )
FEMALE	Headache	Chronic migraine	CESFAM San Vicente (TALCAHUANO) - ( SERVICIO DE SALUD TALCAHUANO )
MALE	Headache	Migraine	CESFAM Hualpencillo - ( SERVICIO DE SALUD TALCAHUANO )
FEMALE	Neuropathies y neuropathic pain.	Radiculopathy	CESFAM Hualpencillo - ( SERVICIO DE SALUD TALCAHUANO )
FEMALE	Headache	Chronic migraine	CESFAM Hualpencillo - ( SERVICIO DE SALUD TALCAHUANO )
FEMALE	Headache	Chronic migraine	CESFAM Hualpencillo - ( SERVICIO DE SALUD TALCAHUANO )
FEMALE	Stroke	Ischemic	Hospital de TOME - ( SERVICIO DE SALUD TALCAHUANO )
MALE	Other neurological disorders	Brain and other CNS cancer	CESFAM Dr. Alberto Reyes - ( SERVICIO DE SALUD TALCAHUANO )
MALE	Epilepsy		Hospital de TOME - ( SERVICIO DE SALUD TALCAHUANO )
FEMALE	Epilepsy		Hospital de TOME - ( SERVICIO DE SALUD TALCAHUANO )
FEMALE	Parkinson's disease and Parkinsonism	Parkinson disease	Hospital de TOME - ( SERVICIO DE SALUD TALCAHUANO )
MALE	Other non neurological disorders	Others	Hospital de TOME - ( SERVICIO DE SALUD TALCAHUANO )
FEMALE	Other non neurological disorders	Others	Hospital de TOME - ( SERVICIO DE SALUD TALCAHUANO )
FEMALE	Other non neurological disorders	Others	Hospital de TOME - ( SERVICIO DE SALUD TALCAHUANO )
FEMALE	Neuropathies y neuropathic pain.	Polineuropathy	CESFAM San Vicente (TALCAHUANO) - ( SERVICIO DE SALUD TALCAHUANO )
MALE	Epilepsy		Hospital de TOME - ( SERVICIO DE SALUD TALCAHUANO )
FEMALE	Headache	Chronic migraine	CESAFM Paulina Avendaño Pereda - ( SERVICIO DE SALUD TALCAHUANO )
MALE	Headache	Chronic migraine	CESFAM Hualpencillo - ( SERVICIO DE SALUD TALCAHUANO )
FEMALE	Other neurological disorders	Sleep disorders	CESFAM Hualpencillo - ( SERVICIO DE SALUD TALCAHUANO )
FEMALE	Headache	Chronic migraine	CESFAM Hualpencillo - ( SERVICIO DE SALUD TALCAHUANO )
MALE	Traumatic brain injury		CESAFM Paulina Avendaño Pereda - ( SERVICIO DE SALUD TALCAHUANO )
MALE	Neuropathies y neuropathic pain.	Radiculopathy	CESFAM Dr. Alberto Reyes - ( SERVICIO DE SALUD TALCAHUANO )
FEMALE	Headache	Chronic migraine	CESFAM Penco - ( SERVICIO DE SALUD TALCAHUANO )
FEMALE	Epilepsy		CESFAM Penco - ( SERVICIO DE SALUD TALCAHUANO )
FEMALE	Other non neurological disorders	Syncope	CESAFM Paulina Avendaño Pereda - ( SERVICIO DE SALUD TALCAHUANO )
FEMALE	Headache	Chronic migraine	CESFAM Los Cerros - ( SERVICIO DE SALUD TALCAHUANO )
FEMALE	Headache	Chronic migraine	CESFAM La Floresta - ( SERVICIO DE SALUD TALCAHUANO )
FEMALE	Neuropathies y neuropathic pain.	Trigeminal neuralgia	CESFAMAlcalde Leocán Portus - ( SERVICIO DE SALUD TALCAHUANO )
FEMALE	Headache	Chronic Tension-type headache	CESFAM Los Cerros - ( SERVICIO DE SALUD TALCAHUANO )
FEMALE	Headache	Tension-type headache	CESFAMAlcalde Leocán Portus - ( SERVICIO DE SALUD TALCAHUANO )
FEMALE	Other neurological disorders	Brain and other CNS cancer	CESFAM La Floresta - ( SERVICIO DE SALUD TALCAHUANO )
FEMALE	Headache	Chronic migraine	CESFAM La Floresta - ( SERVICIO DE SALUD TALCAHUANO )
FEMALE	Headache	Migraine	CESFAMAlcalde Leocán Portus - ( SERVICIO DE SALUD TALCAHUANO )
FEMALE	Headache	Chronic migraine	CESFAMAlcalde Leocán Portus - ( SERVICIO DE SALUD TALCAHUANO )
FEMALE	Headache	Chronic migraine	CESFAMAlcalde Leocán Portus - ( SERVICIO DE SALUD TALCAHUANO )
FEMALE	Headache	Chronic migraine	CESFAM Talcahuano Sur (HUALPEN) - ( SERVICIO DE SALUD TALCAHUANO )
MALE	Essential tremor		CESFAM Hualpencillo - ( SERVICIO DE SALUD TALCAHUANO )
MALE	Headache	Chronic migraine	CESFAM Los Cerros - ( SERVICIO DE SALUD TALCAHUANO )
MALE	Other neurological disorders	Brain and other CNS cancer	CESFAM Dr. Alberto Reyes - ( SERVICIO DE SALUD TALCAHUANO )
MALE	Epilepsy		CESFAM Dr. Alberto Reyes - ( SERVICIO DE SALUD TALCAHUANO )
MALE	Epilepsy		Hospital de TOME - ( SERVICIO DE SALUD TALCAHUANO )
FEMALE	Headache	Chronic migraine	CESFAM Hualpencillo - ( SERVICIO DE SALUD TALCAHUANO )
MALE	Headache	Chronic Tension-type headache	CESFAM Hualpencillo - ( SERVICIO DE SALUD TALCAHUANO )
FEMALE	Headache	Migraine	CESFAM Hualpencillo - ( SERVICIO DE SALUD TALCAHUANO )
MALE	Epilepsy		CESFAM Penco - ( SERVICIO DE SALUD TALCAHUANO )
FEMALE	Headache	Chronic migraine	CESFAM Penco - ( SERVICIO DE SALUD TALCAHUANO )
FEMALE	Headache	Chronic migraine	CESFAM Penco - ( SERVICIO DE SALUD TALCAHUANO )
MALE	Headache	Tension-type headache	CESFAM Los Cerros - ( SERVICIO DE SALUD TALCAHUANO )
FEMALE	Headache	Chronic migraine	CESFAM Los Cerros - ( SERVICIO DE SALUD TALCAHUANO )
MALE	Other non neurological disorders	Syncope	CESFAM Dr. Alberto Reyes - ( SERVICIO DE SALUD TALCAHUANO )
MALE	Other non neurological disorders	Other psychiatric disorders	CESFAM Dr. Alberto Reyes - ( SERVICIO DE SALUD TALCAHUANO )
FEMALE	Headache	Chronic migraine	CESFAM Los Cerros - ( SERVICIO DE SALUD TALCAHUANO )
MALE	Headache	Chronic Tension-type headache	CESFAM Dr. Alberto Reyes - ( SERVICIO DE SALUD TALCAHUANO )
FEMALE	Epilepsy		CESFAM San Vicente (TALCAHUANO) - ( SERVICIO DE SALUD TALCAHUANO )
FEMALE	Headache	Migraine	CESFAM San Vicente (TALCAHUANO) - ( SERVICIO DE SALUD TALCAHUANO )
FEMALE	Stroke	Hemorragic	CESFAMAlcalde Leocán Portus - ( SERVICIO DE SALUD TALCAHUANO )
FEMALE	Headache	Chronic migraine	CESFAM San Vicente (TALCAHUANO) - ( SERVICIO DE SALUD TALCAHUANO )
MALE	Epilepsy		CESFAM Los Cerros - ( SERVICIO DE SALUD TALCAHUANO )
FEMALE	Headache	Chronic migraine	CESFAM Los Cerros - ( SERVICIO DE SALUD TALCAHUANO )
FEMALE	Headache	Chronic Tension-type headache	CESFAM Los Cerros - ( SERVICIO DE SALUD TALCAHUANO )
MALE	Other neurological disorders	Others	Hospital Penco Lirquen - ( SERVICIO DE SALUD TALCAHUANO )
FEMALE	Other non neurological disorders	Other psychiatric disorders	CESFAM Penco - ( SERVICIO DE SALUD TALCAHUANO )
FEMALE	Epilepsy		CESFAM Penco - ( SERVICIO DE SALUD TALCAHUANO )
FEMALE	Headache	Chronic migraine	CESFAM San Vicente (TALCAHUANO) - ( SERVICIO DE SALUD TALCAHUANO )
FEMALE	Other neurological disorders	Brain and other CNS cancer	CESAFM Paulina Avendaño Pereda - ( SERVICIO DE SALUD TALCAHUANO )
MALE	Other neurological disorders	Motor mononeuropathy (Ocular and facial)	CESFAM Los Cerros - ( SERVICIO DE SALUD TALCAHUANO )
MALE	Epilepsy		CESFAM San Vicente (TALCAHUANO) - ( SERVICIO DE SALUD TALCAHUANO )
MALE	Headache	Migraine	CESFAMAlcalde Leocán Portus - ( SERVICIO DE SALUD TALCAHUANO )
FEMALE	Other non neurological disorders	Syncope	CESFAMAlcalde Leocán Portus - ( SERVICIO DE SALUD TALCAHUANO )
FEMALE	Other neurological disorders	Brain and other CNS cancer	CESFAM Talcahuano Sur (HUALPEN) - ( SERVICIO DE SALUD TALCAHUANO )
FEMALE	Neuropathies y neuropathic pain.	Entrampment neuropathy	CESFAM Penco - ( SERVICIO DE SALUD TALCAHUANO )
MALE	Headache	Chronic migraine	CESFAM Penco - ( SERVICIO DE SALUD TALCAHUANO )
FEMALE	Headache	Migraine	CESFAM San Vicente (TALCAHUANO) - ( SERVICIO DE SALUD TALCAHUANO )
FEMALE	Headache	Chronic migraine	CESFAM Los Cerros - ( SERVICIO DE SALUD TALCAHUANO )
FEMALE	Headache	Migraine	CESFAM Los Cerros - ( SERVICIO DE SALUD TALCAHUANO )
MALE	Alzheimer's disease and other dementias	Mild cognitive impairment	CESFAM Los Cerros - ( SERVICIO DE SALUD TALCAHUANO )
FEMALE	Other non neurological disorders	Other psychiatric disorders	Hospital Penco Lirquen - ( SERVICIO DE SALUD TALCAHUANO )
MALE	Traumatic brain injury		Hospital de TOME - ( SERVICIO DE SALUD TALCAHUANO )
FEMALE	Other neurological disorders	Brain and other CNS cancer	CESFAMAlcalde Leocán Portus - ( SERVICIO DE SALUD TALCAHUANO )
MALE	Headache	Chronic Tension-type headache	CESFAM Hualpencillo - ( SERVICIO DE SALUD TALCAHUANO )
MALE	Other non neurological disorders	Others	Hospital de TOME - ( SERVICIO DE SALUD TALCAHUANO )
MALE	Headache	Tension-type headache	Hospital de TOME - ( SERVICIO DE SALUD TALCAHUANO )
FEMALE	Headache	Chronic migraine	CESFAMAlcalde Leocán Portus - ( SERVICIO DE SALUD TALCAHUANO )
FEMALE	Epilepsy		CESFAMAlcalde Leocán Portus - ( SERVICIO DE SALUD TALCAHUANO )
MALE	Other non neurological disorders	Others	CESFAM San Vicente (TALCAHUANO) - ( SERVICIO DE SALUD TALCAHUANO )
FEMALE	Headache	Migraine	CESAFM Paulina Avendaño Pereda - ( SERVICIO DE SALUD TALCAHUANO )
MALE	Stroke	Ischemic	CESAFM Paulina Avendaño Pereda - ( SERVICIO DE SALUD TALCAHUANO )
FEMALE	Headache	Tension-type headache	CESFAM Hualpencillo - ( SERVICIO DE SALUD TALCAHUANO )
FEMALE	Headache	Chronic Tension-type headache	CESFAM San Vicente (TALCAHUANO) - ( SERVICIO DE SALUD TALCAHUANO )
FEMALE	Headache	Migraine	CESFAM Los Cerros - ( SERVICIO DE SALUD TALCAHUANO )
FEMALE	Other neurological disorders	Intellectual disability	CESAFM Paulina Avendaño Pereda - ( SERVICIO DE SALUD TALCAHUANO )
FEMALE	Headache	Chronic Tension-type headache	CESFAM Hualpencillo - ( SERVICIO DE SALUD TALCAHUANO )
FEMALE	Headache	Chronic migraine	CESFAMAlcalde Leocán Portus - ( SERVICIO DE SALUD TALCAHUANO )
FEMALE	Headache	Chronic migraine	CESFAMAlcalde Leocán Portus - ( SERVICIO DE SALUD TALCAHUANO )
FEMALE	Headache	Migraine	CESFAMAlcalde Leocán Portus - ( SERVICIO DE SALUD TALCAHUANO )
FEMALE	Headache	Chronic migraine	CESFAM San Vicente (TALCAHUANO) - ( SERVICIO DE SALUD TALCAHUANO )
FEMALE	Headache	Chronic migraine	CESFAMAlcalde Leocán Portus - ( SERVICIO DE SALUD TALCAHUANO )
FEMALE	Other non neurological disorders	Others	CESFAMAlcalde Leocán Portus - ( SERVICIO DE SALUD TALCAHUANO )
FEMALE	Headache	Tension-type headache	CESFAM Talcahuano Sur (HUALPEN) - ( SERVICIO DE SALUD TALCAHUANO )
FEMALE	Headache	Chronic Tension-type headache	CESFAM Hualpencillo - ( SERVICIO DE SALUD TALCAHUANO )
FEMALE	Headache	Chronic Tension-type headache	CESFAM Hualpencillo - ( SERVICIO DE SALUD TALCAHUANO )
MALE	Epilepsy		Hospital Penco Lirquen - ( SERVICIO DE SALUD TALCAHUANO )
MALE	Epilepsy		CESFAM Penco - ( SERVICIO DE SALUD TALCAHUANO )
FEMALE	Epilepsy		CESFAM San Vicente (TALCAHUANO) - ( SERVICIO DE SALUD TALCAHUANO )
MALE	Other non neurological disorders	Others	CESAFM Paulina Avendaño Pereda - ( SERVICIO DE SALUD TALCAHUANO )
FEMALE	Alzheimer's disease and other dementias	Alzheimer's disease	CESFAM Talcahuano Sur (HUALPEN) - ( SERVICIO DE SALUD TALCAHUANO )
FEMALE	Epilepsy		CESFAM Hualpencillo - ( SERVICIO DE SALUD TALCAHUANO )
MALE	Other non neurological disorders	Syncope	CESFAM Hualpencillo - ( SERVICIO DE SALUD TALCAHUANO )
FEMALE	Other non neurological disorders	Others	CESFAM Penco - ( SERVICIO DE SALUD TALCAHUANO )
MALE	Stroke	Ischemic	CESFAM Penco - ( SERVICIO DE SALUD TALCAHUANO )
FEMALE	Headache	Chronic Tension-type headache	CESFAM Penco - ( SERVICIO DE SALUD TALCAHUANO )
FEMALE	Headache	Chronic migraine	CESFAM San Vicente (TALCAHUANO) - ( SERVICIO DE SALUD TALCAHUANO )
MALE	Other neurological disorders	Brain and other CNS cancer	Hospital de TOME - ( SERVICIO DE SALUD TALCAHUANO )
FEMALE	Headache	Migraine	CESFAM San Vicente (TALCAHUANO) - ( SERVICIO DE SALUD TALCAHUANO )
FEMALE	Essential tremor		CESAFM Paulina Avendaño Pereda - ( SERVICIO DE SALUD TALCAHUANO )
FEMALE	Other non neurological disorders	Others	CESAFM Paulina Avendaño Pereda - ( SERVICIO DE SALUD TALCAHUANO )
FEMALE	Headache	Chronic Tension-type headache	Hospital de TOME - ( SERVICIO DE SALUD TALCAHUANO )
FEMALE	Other non neurological disorders	Others	CESFAMAlcalde Leocán Portus - ( SERVICIO DE SALUD TALCAHUANO )
FEMALE	Headache	Migraine	CESAFM Paulina Avendaño Pereda - ( SERVICIO DE SALUD TALCAHUANO )
MALE	Epilepsy		Hospital Penco Lirquen - ( SERVICIO DE SALUD TALCAHUANO )
FEMALE	Headache	Migraine	CESFAM San Vicente (TALCAHUANO) - ( SERVICIO DE SALUD TALCAHUANO )
FEMALE	Other neurological disorders	Others	CESFAMAlcalde Leocán Portus - ( SERVICIO DE SALUD TALCAHUANO )
FEMALE	Headache	Migraine	CESAFM Paulina Avendaño Pereda - ( SERVICIO DE SALUD TALCAHUANO )
FEMALE	Other neurological disorders	Ataxias	CESFAM Talcahuano Sur (HUALPEN) - ( SERVICIO DE SALUD TALCAHUANO )
MALE	Other neurological disorders	Intellectual disability	Hospital de TOME - ( SERVICIO DE SALUD TALCAHUANO )
FEMALE	Headache	Chronic migraine	CESFAM San Vicente (TALCAHUANO) - ( SERVICIO DE SALUD TALCAHUANO )
FEMALE	Headache	Tension-type headache	Hospital de TOME - ( SERVICIO DE SALUD TALCAHUANO )
FEMALE	Headache	Chronic migraine	CECOF 8 MAYO - ( SERVICIO DE SALUD TALCAHUANO )
FEMALE	Headache	Tension-type headache	CECOF 8 MAYO - ( SERVICIO DE SALUD TALCAHUANO )
FEMALE	Headache	Tension-type headache	CESFAMAlcalde Leocán Portus - ( SERVICIO DE SALUD TALCAHUANO )
FEMALE	Other non neurological disorders	Syncope	CESAFM Paulina Avendaño Pereda - ( SERVICIO DE SALUD TALCAHUANO )
FEMALE	Headache	Chronic migraine	CECOF 8 MAYO - ( SERVICIO DE SALUD TALCAHUANO )
FEMALE	Alzheimer's disease and other dementias	Mild cognitive impairment	CESAFM Paulina Avendaño Pereda - ( SERVICIO DE SALUD TALCAHUANO )
FEMALE	Headache	Migraine	CESAFM Paulina Avendaño Pereda - ( SERVICIO DE SALUD TALCAHUANO )
MALE	Epilepsy		CESFAMAlcalde Leocán Portus - ( SERVICIO DE SALUD TALCAHUANO )
FEMALE	Headache	Chronic Tension-type headache	CESFAM Los Cerros - ( SERVICIO DE SALUD TALCAHUANO )
FEMALE	Headache	Tension-type headache	CESFAM Los Cerros - ( SERVICIO DE SALUD TALCAHUANO )
FEMALE	Other neurological disorders	Brain and other CNS cancer	CESFAM Los Cerros - ( SERVICIO DE SALUD TALCAHUANO )
FEMALE	Headache	Migraine	CESFAMAlcalde Leocán Portus - ( SERVICIO DE SALUD TALCAHUANO )
FEMALE	Headache	Migraine	CESFAM San Vicente (TALCAHUANO) - ( SERVICIO DE SALUD TALCAHUANO )
FEMALE	Other non neurological disorders	Others	CESAFM Paulina Avendaño Pereda - ( SERVICIO DE SALUD TALCAHUANO )
FEMALE	Headache	Chronic Tension-type headache	CESFAM Los Cerros - ( SERVICIO DE SALUD TALCAHUANO )
MALE	Other neurological disorders	Intellectual disability	CESFAM Penco - ( SERVICIO DE SALUD TALCAHUANO )
MALE	Other neurological disorders	Intellectual disability	CESFAMAlcalde Leocán Portus - ( SERVICIO DE SALUD TALCAHUANO )
MALE	Epilepsy		CESFAM San Vicente (TALCAHUANO) - ( SERVICIO DE SALUD TALCAHUANO )
FEMALE	Headache	Tension-type headache	CESFAM San Vicente (TALCAHUANO) - ( SERVICIO DE SALUD TALCAHUANO )
MALE	Headache	Migraine	CESFAM San Vicente (TALCAHUANO) - ( SERVICIO DE SALUD TALCAHUANO )
FEMALE	Headache	Migraine	CESFAM BELLAVISTA(TOME) - ( SERVICIO DE SALUD TALCAHUANO )
FEMALE	Headache	Tension-type headache	CESFAM BELLAVISTA(TOME) - ( SERVICIO DE SALUD TALCAHUANO )
FEMALE	Headache	Chronic Tension-type headache	CESFAM BELLAVISTA(TOME) - ( SERVICIO DE SALUD TALCAHUANO )
MALE	Epilepsy		CESFAMAlcalde Leocán Portus - ( SERVICIO DE SALUD TALCAHUANO )
FEMALE	Other non neurological disorders	Other psychiatric disorders	CECOF ESMERALDA - ( SERVICIO DE SALUD TALCAHUANO )
FEMALE	Headache	Chronic Tension-type headache	CESFAM Los Cerros - ( SERVICIO DE SALUD TALCAHUANO )
MALE	Alzheimer's disease and other dementias	Demential syndrome (first evaluation)	CESFAM Los Cerros - ( SERVICIO DE SALUD TALCAHUANO )
FEMALE	Spinal cord injury		Hospital de TOME - ( SERVICIO DE SALUD TALCAHUANO )
FEMALE	Headache	Migraine	CESFAMAlcalde Leocán Portus - ( SERVICIO DE SALUD TALCAHUANO )
MALE	Epilepsy		CESFAM San Vicente (TALCAHUANO) - ( SERVICIO DE SALUD TALCAHUANO )
FEMALE	Other non neurological disorders	Others	CESFAM Dr. Alberto Reyes - ( SERVICIO DE SALUD TALCAHUANO )
FEMALE	Stroke	Ischemic	CESFAM Dr. Alberto Reyes - ( SERVICIO DE SALUD TALCAHUANO )
FEMALE	Other neurological disorders	Ataxias	Hospital de TOME - ( SERVICIO DE SALUD TALCAHUANO )
MALE	Spinal cord injury		Hospital de TOME - ( SERVICIO DE SALUD TALCAHUANO )
MALE	Headache	Migraine	CECOF ESMERALDA - ( SERVICIO DE SALUD TALCAHUANO )
FEMALE	Headache	Chronic Tension-type headache	CESFAM Hualpencillo - ( SERVICIO DE SALUD TALCAHUANO )
FEMALE	Other non neurological disorders	Other psychiatric disorders	CESFAMAlcalde Leocán Portus - ( SERVICIO DE SALUD TALCAHUANO )
MALE	Spinal cord injury		CESFAM Talcahuano Sur (HUALPEN) - ( SERVICIO DE SALUD TALCAHUANO )
MALE	Epilepsy		CESFAM San Vicente (TALCAHUANO) - ( SERVICIO DE SALUD TALCAHUANO )
MALE	Neuropathies y neuropathic pain.	Polineuropathy	CESFAM Talcahuano Sur (HUALPEN) - ( SERVICIO DE SALUD TALCAHUANO )
FEMALE	Epilepsy		CESFAM Los Cerros - ( SERVICIO DE SALUD TALCAHUANO )
FEMALE	Headache	Migraine	CESFAM Los Cerros - ( SERVICIO DE SALUD TALCAHUANO )
MALE	Epilepsy		CESFAMAlcalde Leocán Portus - ( SERVICIO DE SALUD TALCAHUANO )
FEMALE	Headache	Migraine	CECOF ESMERALDA - ( SERVICIO DE SALUD TALCAHUANO )
FEMALE	Other non neurological disorders	Others	Hospital de TOME - ( SERVICIO DE SALUD TALCAHUANO )
FEMALE	Epilepsy		CECOF 8 MAYO - ( SERVICIO DE SALUD TALCAHUANO )
MALE	Epilepsy		CESFAMAlcalde Leocán Portus - ( SERVICIO DE SALUD TALCAHUANO )
MALE	Other non neurological disorders	Other psychiatric disorders	CESFAM San Vicente (TALCAHUANO) - ( SERVICIO DE SALUD TALCAHUANO )
FEMALE	Headache	Migraine	CESFAMAlcalde Leocán Portus - ( SERVICIO DE SALUD TALCAHUANO )
MALE	Epilepsy		CESFAM San Vicente (TALCAHUANO) - ( SERVICIO DE SALUD TALCAHUANO )
MALE	Neuropathies y neuropathic pain.	Radiculopathy	CESFAM San Vicente (TALCAHUANO) - ( SERVICIO DE SALUD TALCAHUANO )
FEMALE	Headache	Tension-type headache	Hospital de TOME - ( SERVICIO DE SALUD TALCAHUANO )
FEMALE	Other non neurological disorders	Others	Hospital de TOME - ( SERVICIO DE SALUD TALCAHUANO )
FEMALE	Headache	Chronic migraine	CESFAM Talcahuano Sur (HUALPEN) - ( SERVICIO DE SALUD TALCAHUANO )
MALE	Other non neurological disorders	Others	CESFAM San Vicente (TALCAHUANO) - ( SERVICIO DE SALUD TALCAHUANO )
FEMALE	Headache	Chronic Tension-type headache	Hospital de TOME - ( SERVICIO DE SALUD TALCAHUANO )
FEMALE	Headache	Chronic migraine	Hospital de TOME - ( SERVICIO DE SALUD TALCAHUANO )
MALE	Epilepsy		Hospital de TOME - ( SERVICIO DE SALUD TALCAHUANO )
FEMALE	Epilepsy		CESAFM Paulina Avendaño Pereda - ( SERVICIO DE SALUD TALCAHUANO )
MALE	Headache	Chronic migraine	CESFAM San Vicente (TALCAHUANO) - ( SERVICIO DE SALUD TALCAHUANO )
MALE	Headache	Tension-type headache	CECOF ESMERALDA - ( SERVICIO DE SALUD TALCAHUANO )
FEMALE	Headache	Chronic migraine	CESFAMAlcalde Leocán Portus - ( SERVICIO DE SALUD TALCAHUANO )
FEMALE	Neuropathies y neuropathic pain.	Polineuropathy	CESAFM Paulina Avendaño Pereda - ( SERVICIO DE SALUD TALCAHUANO )
MALE	Headache	Chronic migraine	Hospital de TOME - ( SERVICIO DE SALUD TALCAHUANO )
FEMALE	Headache	Migraine	CESFAMAlcalde Leocán Portus - ( SERVICIO DE SALUD TALCAHUANO )
FEMALE	Headache	Migraine	CESFAMAlcalde Leocán Portus - ( SERVICIO DE SALUD TALCAHUANO )
FEMALE	Other non neurological disorders	Others	CESFAM Dr. Alberto Reyes - ( SERVICIO DE SALUD TALCAHUANO )
FEMALE	Headache	Migraine	CESFAM San Vicente (TALCAHUANO) - ( SERVICIO DE SALUD TALCAHUANO )
FEMALE	Headache	Chronic migraine	CESFAM San Vicente (TALCAHUANO) - ( SERVICIO DE SALUD TALCAHUANO )
FEMALE	Other neurological disorders	Others	CESFAM Penco - ( SERVICIO DE SALUD TALCAHUANO )
MALE	Epilepsy		CESFAM Penco - ( SERVICIO DE SALUD TALCAHUANO )
FEMALE	Epilepsy		CESFAM Penco - ( SERVICIO DE SALUD TALCAHUANO )
FEMALE	Neuropathies y neuropathic pain.	Polineuropathy	Hospital de TOME - ( SERVICIO DE SALUD TALCAHUANO )
FEMALE	Neuropathies y neuropathic pain.	Polineuropathy	CESFAM La Floresta - ( SERVICIO DE SALUD TALCAHUANO )
FEMALE	Headache	Chronic migraine	CESFAM La Floresta - ( SERVICIO DE SALUD TALCAHUANO )
FEMALE	Headache	Chronic Tension-type headache	CESFAM La Floresta - ( SERVICIO DE SALUD TALCAHUANO )
MALE	Epilepsy		CESFAM BELLAVISTA(TOME) - ( SERVICIO DE SALUD TALCAHUANO )
MALE	Epilepsy		CESFAMAlcalde Leocán Portus - ( SERVICIO DE SALUD TALCAHUANO )
FEMALE	Headache	Chronic Tension-type headache	CESFAM Dr. Alberto Reyes - ( SERVICIO DE SALUD TALCAHUANO )
FEMALE	Epilepsy		CESFAM Dr. Alberto Reyes - ( SERVICIO DE SALUD TALCAHUANO )
FEMALE	Neuropathies y neuropathic pain.	Trigeminal neuralgia	CESFAM Dr. Alberto Reyes - ( SERVICIO DE SALUD TALCAHUANO )
MALE	Neuropathies y neuropathic pain.	Postherpetic neuralgia	CESFAM La Floresta - ( SERVICIO DE SALUD TALCAHUANO )
MALE	Other neurological disorders	Intellectual disability	CESFAM La Floresta - ( SERVICIO DE SALUD TALCAHUANO )
FEMALE	Headache	Chronic migraine	CESFAM San Vicente (TALCAHUANO) - ( SERVICIO DE SALUD TALCAHUANO )
FEMALE	Headache	Tension-type headache	Hospital de TOME - ( SERVICIO DE SALUD TALCAHUANO )
FEMALE	Headache	Migraine	CESFAM La Floresta - ( SERVICIO DE SALUD TALCAHUANO )
FEMALE	Headache	Migraine	CESFAM Talcahuano Sur (HUALPEN) - ( SERVICIO DE SALUD TALCAHUANO )
FEMALE	Headache	Chronic Tension-type headache	Hospital de TOME - ( SERVICIO DE SALUD TALCAHUANO )
MALE	Headache	Other headaches	Hospital de TOME - ( SERVICIO DE SALUD TALCAHUANO )
MALE	Epilepsy		CESFAM Penco - ( SERVICIO DE SALUD TALCAHUANO )
FEMALE	Epilepsy		CESFAM La Floresta - ( SERVICIO DE SALUD TALCAHUANO )
MALE	Headache	Chronic migraine	CESFAM Los Cerros - ( SERVICIO DE SALUD TALCAHUANO )
FEMALE	Headache	Tension-type headache	Hospital de TOME - ( SERVICIO DE SALUD TALCAHUANO )
FEMALE	Headache	Migraine	CESFAMAlcalde Leocán Portus - ( SERVICIO DE SALUD TALCAHUANO )
FEMALE	Headache	Migraine	CESFAM San Vicente (TALCAHUANO) - ( SERVICIO DE SALUD TALCAHUANO )
FEMALE	Neuropathies y neuropathic pain.	Polineuropathy	CESFAM Los Cerros - ( SERVICIO DE SALUD TALCAHUANO )
FEMALE	Headache	Migraine	CESFAM Dr. Alberto Reyes - ( SERVICIO DE SALUD TALCAHUANO )
FEMALE	Headache	Migraine	CESFAM Dr. Alberto Reyes - ( SERVICIO DE SALUD TALCAHUANO )
MALE	Epilepsy		CESFAM Penco - ( SERVICIO DE SALUD TALCAHUANO )
FEMALE	Headache	Migraine	CESFAM Los Cerros - ( SERVICIO DE SALUD TALCAHUANO )
MALE	Epilepsy		Hospital de TOME - ( SERVICIO DE SALUD TALCAHUANO )
FEMALE	Headache	Chronic Tension-type headache	CESFAM Hualpencillo - ( SERVICIO DE SALUD TALCAHUANO )
MALE	Headache	Chronic Tension-type headache	CESFAM Penco - ( SERVICIO DE SALUD TALCAHUANO )
FEMALE	Headache	Chronic migraine	CESFAM Penco - ( SERVICIO DE SALUD TALCAHUANO )
FEMALE	Other neurological disorders	Myasthenia gravis	CESFAM Talcahuano Sur (HUALPEN) - ( SERVICIO DE SALUD TALCAHUANO )
FEMALE	Headache	Chronic migraine	CESFAM Talcahuano Sur (HUALPEN) - ( SERVICIO DE SALUD TALCAHUANO )
FEMALE	Headache	Chronic migraine	CESFAM Dr. Alberto Reyes - ( SERVICIO DE SALUD TALCAHUANO )
FEMALE	Neuropathies y neuropathic pain.	Others	CESFAM Dr. Alberto Reyes - ( SERVICIO DE SALUD TALCAHUANO )
FEMALE	Other non neurological disorders	Other psychiatric disorders	CESFAM San Vicente (TALCAHUANO) - ( SERVICIO DE SALUD TALCAHUANO )
FEMALE	Headache	Migraine	CESFAM Dr. Alberto Reyes - ( SERVICIO DE SALUD TALCAHUANO )
MALE	Headache	Other headaches	CESFAM San Vicente (TALCAHUANO) - ( SERVICIO DE SALUD TALCAHUANO )
FEMALE	Other non neurological disorders	Fibromyalgia	CESAFM Paulina Avendaño Pereda - ( SERVICIO DE SALUD TALCAHUANO )
MALE	Epilepsy		Hospital de TOME - ( SERVICIO DE SALUD TALCAHUANO )
FEMALE	Headache	Chronic migraine	CESFAM San Vicente (TALCAHUANO) - ( SERVICIO DE SALUD TALCAHUANO )
MALE	Headache	Migraine	CECOF 8 MAYO - ( SERVICIO DE SALUD TALCAHUANO )
FEMALE	Headache	Chronic migraine	CECOF 8 MAYO - ( SERVICIO DE SALUD TALCAHUANO )
FEMALE	Headache	Chronic Tension-type headache	CESFAM Dr. Alberto Reyes - ( SERVICIO DE SALUD TALCAHUANO )
FEMALE	Headache	Chronic Tension-type headache	CESFAM Dr. Alberto Reyes - ( SERVICIO DE SALUD TALCAHUANO )
FEMALE	Headache	Tension-type headache	CESFAM Dr. Alberto Reyes - ( SERVICIO DE SALUD TALCAHUANO )
FEMALE	Epilepsy		CESAFM Paulina Avendaño Pereda - ( SERVICIO DE SALUD TALCAHUANO )
FEMALE	Headache	Chronic migraine	CESFAM San Vicente (TALCAHUANO) - ( SERVICIO DE SALUD TALCAHUANO )
MALE	Epilepsy		CESFAMAlcalde Leocán Portus - ( SERVICIO DE SALUD TALCAHUANO )
FEMALE	Spinal cord injury		CESFAM Dr. Alberto Reyes - ( SERVICIO DE SALUD TALCAHUANO )
FEMALE	Epilepsy		CESFAMAlcalde Leocán Portus - ( SERVICIO DE SALUD TALCAHUANO )
MALE	Other neurological disorders	Hemifacial spasm, tics and distonia	CECOF ESMERALDA - ( SERVICIO DE SALUD TALCAHUANO )
FEMALE	Neuropathies y neuropathic pain.	Polineuropathy	CESAFM Paulina Avendaño Pereda - ( SERVICIO DE SALUD TALCAHUANO )
MALE	Other neurological disorders	Vertigo	Hospital de TOME - ( SERVICIO DE SALUD TALCAHUANO )
FEMALE	Stroke	Hemorragic	CESFAM BELLAVISTA(TOME) - ( SERVICIO DE SALUD TALCAHUANO )
FEMALE	Headache	Chronic migraine	CESFAM BELLAVISTA(TOME) - ( SERVICIO DE SALUD TALCAHUANO )
FEMALE	Headache	Chronic migraine	CESFAM BELLAVISTA(TOME) - ( SERVICIO DE SALUD TALCAHUANO )
FEMALE	Headache	Chronic migraine	CESFAM Los Cerros - ( SERVICIO DE SALUD TALCAHUANO )
FEMALE	Headache	Migraine	CESFAM Los Cerros - ( SERVICIO DE SALUD TALCAHUANO )
FEMALE	Headache	Migraine	CESFAM Los Cerros - ( SERVICIO DE SALUD TALCAHUANO )
MALE	Epilepsy		CESFAM Hualpencillo - ( SERVICIO DE SALUD TALCAHUANO )
FEMALE	Epilepsy		CESAFM Paulina Avendaño Pereda - ( SERVICIO DE SALUD TALCAHUANO )
FEMALE	Neuropathies y neuropathic pain.	Entrampment neuropathy	CESFAM Penco - ( SERVICIO DE SALUD TALCAHUANO )
MALE	Neuropathies y neuropathic pain.	Radiculopathy	Hospital de TOME - ( SERVICIO DE SALUD TALCAHUANO )
FEMALE	Epilepsy		CESAFM Paulina Avendaño Pereda - ( SERVICIO DE SALUD TALCAHUANO )
FEMALE	Epilepsy		CESFAM BELLAVISTA(TOME) - ( SERVICIO DE SALUD TALCAHUANO )
FEMALE	Other non neurological disorders	Depression	CECOF ESMERALDA - ( SERVICIO DE SALUD TALCAHUANO )
MALE	Other non neurological disorders	Depression	CESAFM Paulina Avendaño Pereda - ( SERVICIO DE SALUD TALCAHUANO )
MALE	Other neurological disorders	Others	CESAFM Paulina Avendaño Pereda - ( SERVICIO DE SALUD TALCAHUANO )
FEMALE	Headache	Chronic Tension-type headache	Hospital de TOME - ( SERVICIO DE SALUD TALCAHUANO )
FEMALE	Headache	Chronic Tension-type headache	CESFAM Dr. Alberto Reyes - ( SERVICIO DE SALUD TALCAHUANO )
MALE	Headache	Chronic Tension-type headache	CESFAM Dr. Alberto Reyes - ( SERVICIO DE SALUD TALCAHUANO )
FEMALE	Headache	Migraine	CESFAM La Floresta - ( SERVICIO DE SALUD TALCAHUANO )
FEMALE	Essential tremor		CESFAM La Floresta - ( SERVICIO DE SALUD TALCAHUANO )
FEMALE	Epilepsy		CESFAM BELLAVISTA(TOME) - ( SERVICIO DE SALUD TALCAHUANO )
MALE	Epilepsy		Hospital de TOME - ( SERVICIO DE SALUD TALCAHUANO )
FEMALE	Headache	Tension-type headache	CESFAM Hualpencillo - ( SERVICIO DE SALUD TALCAHUANO )
FEMALE	Headache	Tension-type headache	CESFAM Hualpencillo - ( SERVICIO DE SALUD TALCAHUANO )
FEMALE	Headache	Chronic migraine	CESFAM Lirquen - ( SERVICIO DE SALUD TALCAHUANO )
MALE	Headache	Tension-type headache	CESFAM Hualpencillo - ( SERVICIO DE SALUD TALCAHUANO )
FEMALE	Headache	Chronic Tension-type headache	Hospital de TOME - ( SERVICIO DE SALUD TALCAHUANO )
MALE	Stroke	Ischemic	CESFAM BELLAVISTA(TOME) - ( SERVICIO DE SALUD TALCAHUANO )
FEMALE	Headache	Migraine	CESFAM Dr. Alberto Reyes - ( SERVICIO DE SALUD TALCAHUANO )
FEMALE	Other neurological disorders	Hemifacial spasm, tics and distonia	CESFAM Dr. Alberto Reyes - ( SERVICIO DE SALUD TALCAHUANO )
FEMALE	Headache	Chronic migraine	CESFAM Talcahuano Sur (HUALPEN) - ( SERVICIO DE SALUD TALCAHUANO )
FEMALE	Epilepsy		CESFAM BELLAVISTA(TOME) - ( SERVICIO DE SALUD TALCAHUANO )
FEMALE	Essential tremor		CESAFM Paulina Avendaño Pereda - ( SERVICIO DE SALUD TALCAHUANO )
FEMALE	Epilepsy		CESFAM BELLAVISTA(TOME) - ( SERVICIO DE SALUD TALCAHUANO )
FEMALE	Headache	Chronic migraine	CESFAM Los Cerros - ( SERVICIO DE SALUD TALCAHUANO )
FEMALE	Headache	Chronic Tension-type headache	CESFAM Talcahuano Sur (HUALPEN) - ( SERVICIO DE SALUD TALCAHUANO )
FEMALE	Epilepsy		CESFAM Talcahuano Sur (HUALPEN) - ( SERVICIO DE SALUD TALCAHUANO )
MALE	Epilepsy		Hospital de TOME - ( SERVICIO DE SALUD TALCAHUANO )
MALE	Other neurological disorders	Vertigo	CECOF ESMERALDA - ( SERVICIO DE SALUD TALCAHUANO )
MALE	Epilepsy		Hospital de TOME - ( SERVICIO DE SALUD TALCAHUANO )
FEMALE	Headache	Chronic Tension-type headache	Hospital de TOME - ( SERVICIO DE SALUD TALCAHUANO )
FEMALE	Neuropathies y neuropathic pain.	Trigeminal neuralgia	CECOF ESMERALDA - ( SERVICIO DE SALUD TALCAHUANO )
FEMALE	Epilepsy		CESFAM Dr. Alberto Reyes - ( SERVICIO DE SALUD TALCAHUANO )
MALE	Headache	Tension-type headache	CESFAM Dr. Alberto Reyes - ( SERVICIO DE SALUD TALCAHUANO )
FEMALE	Headache	Chronic migraine	CESFAM San Vicente (TALCAHUANO) - ( SERVICIO DE SALUD TALCAHUANO )
FEMALE	Other neurological disorders	Brain and other CNS cancer	Hospital de TOME - ( SERVICIO DE SALUD TALCAHUANO )
MALE	Other neurological disorders	Others	CESAFM Paulina Avendaño Pereda - ( SERVICIO DE SALUD TALCAHUANO )
MALE	Headache	Tension-type headache	CESAFM Paulina Avendaño Pereda - ( SERVICIO DE SALUD TALCAHUANO )
FEMALE	Headache	Migraine	CESFAM Dr. Alberto Reyes - ( SERVICIO DE SALUD TALCAHUANO )
FEMALE	Epilepsy		CESFAM Dr. Alberto Reyes - ( SERVICIO DE SALUD TALCAHUANO )
FEMALE	Neuropathies y neuropathic pain.	Radiculopathy	CESAFM Paulina Avendaño Pereda - ( SERVICIO DE SALUD TALCAHUANO )
MALE	Headache	Chronic Tension-type headache	Hospital de TOME - ( SERVICIO DE SALUD TALCAHUANO )
FEMALE	Headache	Chronic migraine	CESFAM San Vicente (TALCAHUANO) - ( SERVICIO DE SALUD TALCAHUANO )
FEMALE	Other neurological disorders	Myasthenia gravis	CESFAM Talcahuano Sur (HUALPEN) - ( SERVICIO DE SALUD TALCAHUANO )
FEMALE	Essential tremor		CESFAM BELLAVISTA(TOME) - ( SERVICIO DE SALUD TALCAHUANO )
MALE	Epilepsy		CESFAM BELLAVISTA(TOME) - ( SERVICIO DE SALUD TALCAHUANO )
FEMALE	Other neurological disorders	Motor mononeuropathy (Ocular and facial)	Hospital de TOME - ( SERVICIO DE SALUD TALCAHUANO )
FEMALE	Headache	Chronic migraine	CESFAM Talcahuano Sur (HUALPEN) - ( SERVICIO DE SALUD TALCAHUANO )
FEMALE	Headache	Chronic Tension-type headache	Hospital de TOME - ( SERVICIO DE SALUD TALCAHUANO )
FEMALE	Headache	Chronic migraine	Hospital de TOME - ( SERVICIO DE SALUD TALCAHUANO )
FEMALE	Essential tremor		CESAFM Paulina Avendaño Pereda - ( SERVICIO DE SALUD TALCAHUANO )
FEMALE	Other neurological disorders	Vertigo	CESFAM Penco - ( SERVICIO DE SALUD TALCAHUANO )
FEMALE	Stroke	Ischemic	Hospital de TOME - ( SERVICIO DE SALUD TALCAHUANO )
FEMALE	Epilepsy		CESFAM BELLAVISTA(TOME) - ( SERVICIO DE SALUD TALCAHUANO )
FEMALE	Essential tremor		CESFAM Hualpencillo - ( SERVICIO DE SALUD TALCAHUANO )
FEMALE	Headache	Migraine	CESFAM Dr. Alberto Reyes - ( SERVICIO DE SALUD TALCAHUANO )
MALE	Epilepsy		CESFAM BELLAVISTA(TOME) - ( SERVICIO DE SALUD TALCAHUANO )
FEMALE	Headache	Chronic migraine	CESFAM BELLAVISTA(TOME) - ( SERVICIO DE SALUD TALCAHUANO )
FEMALE	Headache	Migraine	CESFAM BELLAVISTA(TOME) - ( SERVICIO DE SALUD TALCAHUANO )
FEMALE	Headache	Tension-type headache	CESFAM Talcahuano Sur (HUALPEN) - ( SERVICIO DE SALUD TALCAHUANO )
FEMALE	Other neurological disorders	Brain and other CNS cancer	CESFAM Talcahuano Sur (HUALPEN) - ( SERVICIO DE SALUD TALCAHUANO )
FEMALE	Other neurological disorders	Others	CESFAM Los Cerros - ( SERVICIO DE SALUD TALCAHUANO )
FEMALE	Headache	Tension-type headache	Hospital de TOME - ( SERVICIO DE SALUD TALCAHUANO )
FEMALE	Headache	Migraine	CESFAM Dr. Alberto Reyes - ( SERVICIO DE SALUD TALCAHUANO )
FEMALE	Other neurological disorders	Motor neuron disease	CESFAM Dr. Alberto Reyes - ( SERVICIO DE SALUD TALCAHUANO )
MALE	Epilepsy		CESFAM Dr. Alberto Reyes - ( SERVICIO DE SALUD TALCAHUANO )
MALE	Headache	Chronic migraine	CESFAM Dr. Alberto Reyes - ( SERVICIO DE SALUD TALCAHUANO )
MALE	Headache	Tension-type headache	CESFAM Dr. Alberto Reyes - ( SERVICIO DE SALUD TALCAHUANO )
FEMALE	Stroke	Hemorragic	CESFAM Talcahuano Sur (HUALPEN) - ( SERVICIO DE SALUD TALCAHUANO )
FEMALE	Other non neurological disorders	Syncope	CESFAM Dr. Alberto Reyes - ( SERVICIO DE SALUD TALCAHUANO )
MALE	Headache	Chronic migraine	CESFAM San Vicente (TALCAHUANO) - ( SERVICIO DE SALUD TALCAHUANO )
MALE	Epilepsy		Hospital de TOME - ( SERVICIO DE SALUD TALCAHUANO )
FEMALE	Epilepsy		CESFAM Los Cerros - ( SERVICIO DE SALUD TALCAHUANO )
MALE	Headache	Chronic Tension-type headache	CESFAM Los Cerros - ( SERVICIO DE SALUD TALCAHUANO )
FEMALE	Other non neurological disorders	Depression	CESAFM Paulina Avendaño Pereda - ( SERVICIO DE SALUD TALCAHUANO )
FEMALE	Headache	Chronic Tension-type headache	Hospital de TOME - ( SERVICIO DE SALUD TALCAHUANO )
MALE	Epilepsy		CESFAM BELLAVISTA(TOME) - ( SERVICIO DE SALUD TALCAHUANO )
FEMALE	Headache	Chronic migraine	CESFAM San Vicente (TALCAHUANO) - ( SERVICIO DE SALUD TALCAHUANO )
FEMALE	Headache	Chronic Tension-type headache	CESFAM Hualpencillo - ( SERVICIO DE SALUD TALCAHUANO )
FEMALE	Stroke	Hemorragic	CESFAM Talcahuano Sur (HUALPEN) - ( SERVICIO DE SALUD TALCAHUANO )
FEMALE	Headache	Chronic migraine	CESFAM San Vicente (TALCAHUANO) - ( SERVICIO DE SALUD TALCAHUANO )
FEMALE	Headache	Chronic Tension-type headache	CESFAM Dr. Alberto Reyes - ( SERVICIO DE SALUD TALCAHUANO )
FEMALE	Other non neurological disorders	Other psychiatric disorders	Hospital Penco Lirquen - ( SERVICIO DE SALUD TALCAHUANO )
MALE	Other neurological disorders	Brain and other CNS cancer	Hospital Penco Lirquen - ( SERVICIO DE SALUD TALCAHUANO )
MALE	Stroke	Ischemic	Hospital Penco Lirquen - ( SERVICIO DE SALUD TALCAHUANO )
MALE	Epilepsy		CESFAM Talcahuano Sur (HUALPEN) - ( SERVICIO DE SALUD TALCAHUANO )
MALE	Epilepsy		CESFAM Los Cerros - ( SERVICIO DE SALUD TALCAHUANO )
MALE	Other non neurological disorders	Syncope	CESFAM Talcahuano Sur (HUALPEN) - ( SERVICIO DE SALUD TALCAHUANO )
MALE	Traumatic brain injury		Hospital de TOME - ( SERVICIO DE SALUD TALCAHUANO )
FEMALE	Other neurological disorders	Vertigo	Hospital de TOME - ( SERVICIO DE SALUD TALCAHUANO )
FEMALE	Headache	Other headaches	Hospital de TOME - ( SERVICIO DE SALUD TALCAHUANO )
FEMALE	Epilepsy		CESFAM BELLAVISTA(TOME) - ( SERVICIO DE SALUD TALCAHUANO )
FEMALE	Neuropathies y neuropathic pain.	Radiculopathy	CESFAM Talcahuano Sur (HUALPEN) - ( SERVICIO DE SALUD TALCAHUANO )
FEMALE	Epilepsy		CESFAM San Vicente (TALCAHUANO) - ( SERVICIO DE SALUD TALCAHUANO )
FEMALE	Headache	Other headaches	CESFAM Dr. Alberto Reyes - ( SERVICIO DE SALUD TALCAHUANO )
FEMALE	Headache	Migraine	CESFAM Penco - ( SERVICIO DE SALUD TALCAHUANO )
FEMALE	Headache	Chronic migraine	CESFAM Penco - ( SERVICIO DE SALUD TALCAHUANO )
FEMALE	Epilepsy		CESFAM La Floresta - ( SERVICIO DE SALUD TALCAHUANO )
FEMALE	Headache	Tension-type headache	Hospital de TOME - ( SERVICIO DE SALUD TALCAHUANO )
MALE	Other neurological disorders	Brain and other CNS cancer	Hospital Penco Lirquen - ( SERVICIO DE SALUD TALCAHUANO )
MALE	Other neurological disorders	Intellectual disability	CESAFM Paulina Avendaño Pereda - ( SERVICIO DE SALUD TALCAHUANO )
MALE	Traumatic brain injury		CESAFM Paulina Avendaño Pereda - ( SERVICIO DE SALUD TALCAHUANO )
MALE	Alzheimer's disease and other dementias	Mild cognitive impairment	CESFAM Lirquen - ( SERVICIO DE SALUD TALCAHUANO )
FEMALE	Neuropathies y neuropathic pain.	Polineuropathy	CESFAM San Vicente (TALCAHUANO) - ( SERVICIO DE SALUD TALCAHUANO )
FEMALE	Other neurological disorders	Others	Hospital Penco Lirquen - ( SERVICIO DE SALUD TALCAHUANO )
FEMALE	Headache	Migraine	CECOF 8 MAYO - ( SERVICIO DE SALUD TALCAHUANO )
FEMALE	Neuropathies y neuropathic pain.	Radiculopathy	CESFAM Dr. Alberto Reyes - ( SERVICIO DE SALUD TALCAHUANO )
FEMALE	Headache	Chronic Tension-type headache	CESFAM Dr. Alberto Reyes - ( SERVICIO DE SALUD TALCAHUANO )
FEMALE	Epilepsy		CESFAM Dr. Alberto Reyes - ( SERVICIO DE SALUD TALCAHUANO )
MALE	Headache	Chronic Tension-type headache	Hospital de TOME - ( SERVICIO DE SALUD TALCAHUANO )
MALE	Essential tremor		CESFAM Lirquen - ( SERVICIO DE SALUD TALCAHUANO )
FEMALE	Headache	Other headaches	Hospital de TOME - ( SERVICIO DE SALUD TALCAHUANO )
FEMALE	Headache	Chronic Tension-type headache	CESFAM Los Cerros - ( SERVICIO DE SALUD TALCAHUANO )
FEMALE	Headache	Chronic migraine	CESFAM San Vicente (TALCAHUANO) - ( SERVICIO DE SALUD TALCAHUANO )
FEMALE	Stroke	TIA	CECOF 8 MAYO - ( SERVICIO DE SALUD TALCAHUANO )
FEMALE	Headache	Tension-type headache	CECOF LOS LOBOS - LA GLORIA - ( SERVICIO DE SALUD TALCAHUANO )
MALE	Other neurological disorders	Brain and other CNS cancer	Hospital de TOME - ( SERVICIO DE SALUD TALCAHUANO )
MALE	Headache	Chronic migraine	CESFAM Los Cerros - ( SERVICIO DE SALUD TALCAHUANO )
FEMALE	Headache	Migraine	CESFAM Dr. Alberto Reyes - ( SERVICIO DE SALUD TALCAHUANO )
FEMALE	Other non neurological disorders	Others	CESFAM Dr. Alberto Reyes - ( SERVICIO DE SALUD TALCAHUANO )
FEMALE	Headache	Tension-type headache	CESFAM Talcahuano Sur (HUALPEN) - ( SERVICIO DE SALUD TALCAHUANO )
MALE	Epilepsy		CESFAM Lirquen - ( SERVICIO DE SALUD TALCAHUANO )
FEMALE	Headache	Chronic migraine	CESFAM Talcahuano Sur (HUALPEN) - ( SERVICIO DE SALUD TALCAHUANO )
FEMALE	Headache	Chronic migraine	Hospital de TOME - ( SERVICIO DE SALUD TALCAHUANO )
MALE	Headache	Chronic Tension-type headache	CESFAM Lirquen - ( SERVICIO DE SALUD TALCAHUANO )
MALE	Other non neurological disorders	Other psychiatric disorders	CESFAM Lirquen - ( SERVICIO DE SALUD TALCAHUANO )
FEMALE	Epilepsy		Hospital de TOME - ( SERVICIO DE SALUD TALCAHUANO )
MALE	Other neurological disorders	Others	CESFAMAlcalde Leocán Portus - ( SERVICIO DE SALUD TALCAHUANO )
FEMALE	Headache	Chronic Tension-type headache	CESFAM Hualpencillo - ( SERVICIO DE SALUD TALCAHUANO )
FEMALE	Other non neurological disorders	Others	CESAFM Paulina Avendaño Pereda - ( SERVICIO DE SALUD TALCAHUANO )
FEMALE	Epilepsy		CESAFM Paulina Avendaño Pereda - ( SERVICIO DE SALUD TALCAHUANO )
FEMALE	Headache	Migraine	CESFAM Talcahuano Sur (HUALPEN) - ( SERVICIO DE SALUD TALCAHUANO )
FEMALE	Epilepsy		CESFAMAlcalde Leocán Portus - ( SERVICIO DE SALUD TALCAHUANO )
FEMALE	Other neurological disorders	Brain and other CNS cancer	CESFAM Hualpencillo - ( SERVICIO DE SALUD TALCAHUANO )
MALE	Other non neurological disorders	Depression	CESFAM Hualpencillo - ( SERVICIO DE SALUD TALCAHUANO )
MALE	Headache	Tension-type headache	CESFAM San Vicente (TALCAHUANO) - ( SERVICIO DE SALUD TALCAHUANO )
FEMALE	Epilepsy		CESFAM San Vicente (TALCAHUANO) - ( SERVICIO DE SALUD TALCAHUANO )
MALE	Other neurological disorders	Ataxias	CESAFM Paulina Avendaño Pereda - ( SERVICIO DE SALUD TALCAHUANO )
FEMALE	Headache	Migraine	CESFAMAlcalde Leocán Portus - ( SERVICIO DE SALUD TALCAHUANO )
FEMALE	Headache	Chronic Tension-type headache	CESFAM Hualpencillo - ( SERVICIO DE SALUD TALCAHUANO )
FEMALE	Headache	Chronic migraine	CESFAM Talcahuano Sur (HUALPEN) - ( SERVICIO DE SALUD TALCAHUANO )
FEMALE	Headache	Tension-type headache	CESFAMAlcalde Leocán Portus - ( SERVICIO DE SALUD TALCAHUANO )
FEMALE	Headache	Tension-type headache	CESFAM Dr. Alberto Reyes - ( SERVICIO DE SALUD TALCAHUANO )
MALE	Headache	Chronic Tension-type headache	CESAFM Paulina Avendaño Pereda - ( SERVICIO DE SALUD TALCAHUANO )
MALE	Stroke	Ischemic	CESAFM Paulina Avendaño Pereda - ( SERVICIO DE SALUD TALCAHUANO )
FEMALE	Headache	Chronic migraine	CESFAM Penco - ( SERVICIO DE SALUD TALCAHUANO )
FEMALE	Headache	Chronic migraine	CESFAM Los Cerros - ( SERVICIO DE SALUD TALCAHUANO )
MALE	Epilepsy		CESAFM Paulina Avendaño Pereda - ( SERVICIO DE SALUD TALCAHUANO )
MALE	Headache	Chronic migraine	CESAFM Paulina Avendaño Pereda - ( SERVICIO DE SALUD TALCAHUANO )
MALE	Neuropathies y neuropathic pain.	Postherpetic neuralgia	CESFAM Talcahuano Sur (HUALPEN) - ( SERVICIO DE SALUD TALCAHUANO )
FEMALE	Epilepsy		CESFAM La Floresta - ( SERVICIO DE SALUD TALCAHUANO )
FEMALE	Neuropathies y neuropathic pain.	Radiculopathy	CESFAMAlcalde Leocán Portus - ( SERVICIO DE SALUD TALCAHUANO )
MALE	Essential tremor		CESFAM Talcahuano Sur (HUALPEN) - ( SERVICIO DE SALUD TALCAHUANO )
FEMALE	Other neurological disorders	Motor mononeuropathy (Ocular and facial)	Hospital Penco Lirquen - ( SERVICIO DE SALUD TALCAHUANO )
FEMALE	Headache	Other headaches	CESFAM San Vicente (TALCAHUANO) - ( SERVICIO DE SALUD TALCAHUANO )
FEMALE	Headache	Migraine	CESFAM La Floresta - ( SERVICIO DE SALUD TALCAHUANO )
FEMALE	Headache	Tension-type headache	CESFAM Dr. Alberto Reyes - ( SERVICIO DE SALUD TALCAHUANO )
FEMALE	Headache	Migraine	CESFAM Dr. Alberto Reyes - ( SERVICIO DE SALUD TALCAHUANO )
FEMALE	Headache	Migraine	CESFAM Dr. Alberto Reyes - ( SERVICIO DE SALUD TALCAHUANO )
FEMALE	Traumatic brain injury		CESFAM Penco - ( SERVICIO DE SALUD TALCAHUANO )
FEMALE	Essential tremor		CESFAM Penco - ( SERVICIO DE SALUD TALCAHUANO )
MALE	Parkinson's disease and Parkinsonism	Parkinsonian Syndrome (First evaluation)	CESFAM Penco - ( SERVICIO DE SALUD TALCAHUANO )
FEMALE	Epilepsy		CESFAM Penco - ( SERVICIO DE SALUD TALCAHUANO )
FEMALE	Neuropathies y neuropathic pain.	Polineuropathy	CESFAM La Floresta - ( SERVICIO DE SALUD TALCAHUANO )
FEMALE	Headache	Chronic migraine	CESFAM Talcahuano Sur (HUALPEN) - ( SERVICIO DE SALUD TALCAHUANO )
FEMALE	Headache	Migraine	CESFAM La Floresta - ( SERVICIO DE SALUD TALCAHUANO )
MALE	Essential tremor		CESFAM Hualpencillo - ( SERVICIO DE SALUD TALCAHUANO )
FEMALE	Headache	Migraine	CESFAM Dr. Alberto Reyes - ( SERVICIO DE SALUD TALCAHUANO )
MALE	Headache	Chronic migraine	CESFAM Dr. Alberto Reyes - ( SERVICIO DE SALUD TALCAHUANO )
FEMALE	Essential tremor		CESFAM Dr. Alberto Reyes - ( SERVICIO DE SALUD TALCAHUANO )
FEMALE	Headache	Chronic migraine	CESFAM San Vicente (TALCAHUANO) - ( SERVICIO DE SALUD TALCAHUANO )
FEMALE	Headache	Chronic migraine	CESFAM Los Cerros - ( SERVICIO DE SALUD TALCAHUANO )
MALE	Parkinson's disease and Parkinsonism	Parkinson disease	CESFAM Los Cerros - ( SERVICIO DE SALUD TALCAHUANO )
FEMALE	Other neurological disorders	Others	CESFAM Talcahuano Sur (HUALPEN) - ( SERVICIO DE SALUD TALCAHUANO )
MALE	Other neurological disorders	Vertigo	CESFAM Lirquen - ( SERVICIO DE SALUD TALCAHUANO )
FEMALE	Spinal cord injury		CESAFM Paulina Avendaño Pereda - ( SERVICIO DE SALUD TALCAHUANO )
MALE	Headache	Migraine	CESAFM Paulina Avendaño Pereda - ( SERVICIO DE SALUD TALCAHUANO )
FEMALE	Neuropathies y neuropathic pain.	Postherpetic neuralgia	CESAFM Paulina Avendaño Pereda - ( SERVICIO DE SALUD TALCAHUANO )
FEMALE	Headache	Chronic migraine	CESFAM La Floresta - ( SERVICIO DE SALUD TALCAHUANO )
MALE	Other neurological disorders	Others	CESFAM La Floresta - ( SERVICIO DE SALUD TALCAHUANO )
FEMALE	Headache	Migraine	CESAFM Paulina Avendaño Pereda - ( SERVICIO DE SALUD TALCAHUANO )
MALE	Traumatic brain injury		CESFAM Hualpencillo - ( SERVICIO DE SALUD TALCAHUANO )
FEMALE	Other non neurological disorders	Depression	CESFAM Hualpencillo - ( SERVICIO DE SALUD TALCAHUANO )
MALE	Essential tremor		CESFAM Hualpencillo - ( SERVICIO DE SALUD TALCAHUANO )
FEMALE	Other non neurological disorders	Others	CESFAM San Vicente (TALCAHUANO) - ( SERVICIO DE SALUD TALCAHUANO )
MALE	Epilepsy		CESFAM BELLAVISTA(TOME) - ( SERVICIO DE SALUD TALCAHUANO )
FEMALE	Epilepsy		CESFAMAlcalde Leocán Portus - ( SERVICIO DE SALUD TALCAHUANO )
FEMALE	Other neurological disorders	Brain and other CNS cancer	CESAFM Paulina Avendaño Pereda - ( SERVICIO DE SALUD TALCAHUANO )
FEMALE	Headache	Migraine	CESFAM La Floresta - ( SERVICIO DE SALUD TALCAHUANO )
FEMALE	Headache	Chronic migraine	CESFAM La Floresta - ( SERVICIO DE SALUD TALCAHUANO )
FEMALE	Headache	Chronic migraine	CESFAM La Floresta - ( SERVICIO DE SALUD TALCAHUANO )
FEMALE	Headache	Migraine	CESFAM La Floresta - ( SERVICIO DE SALUD TALCAHUANO )
FEMALE	Other neurological disorders	Myasthenia gravis	Hospital Penco Lirquen - ( SERVICIO DE SALUD TALCAHUANO )
MALE	Epilepsy		CESFAM Dr. Alberto Reyes - ( SERVICIO DE SALUD TALCAHUANO )
FEMALE	Epilepsy		CESFAM Los Cerros - ( SERVICIO DE SALUD TALCAHUANO )
FEMALE	Other neurological disorders	Dystrophies and myotonias	CESFAM La Floresta - ( SERVICIO DE SALUD TALCAHUANO )
FEMALE	Neuropathies y neuropathic pain.	Radiculopathy	CESFAM La Floresta - ( SERVICIO DE SALUD TALCAHUANO )
FEMALE	Stroke	Ischemic	CESFAM Lirquen - ( SERVICIO DE SALUD TALCAHUANO )
FEMALE	Epilepsy		CECOF LOS LOBOS - LA GLORIA - ( SERVICIO DE SALUD TALCAHUANO )
FEMALE	Headache	Migraine	CESFAM Los Cerros - ( SERVICIO DE SALUD TALCAHUANO )
FEMALE	Alzheimer's disease and other dementias	Other dementias	CESFAM Los Cerros - ( SERVICIO DE SALUD TALCAHUANO )
MALE	Epilepsy		CESFAM Hualpencillo - ( SERVICIO DE SALUD TALCAHUANO )
FEMALE	Headache	Chronic migraine	CESAFM Paulina Avendaño Pereda - ( SERVICIO DE SALUD TALCAHUANO )
MALE	Headache	Other headaches	CESFAM Hualpencillo - ( SERVICIO DE SALUD TALCAHUANO )
FEMALE	Headache	Migraine	CESFAM Hualpencillo - ( SERVICIO DE SALUD TALCAHUANO )
FEMALE	Other non neurological disorders	Other psychiatric disorders	CESFAM Hualpencillo - ( SERVICIO DE SALUD TALCAHUANO )
MALE	Parkinson's disease and Parkinsonism	Parkinson disease	CESFAM La Floresta - ( SERVICIO DE SALUD TALCAHUANO )
FEMALE	Epilepsy		CESFAM BELLAVISTA(TOME) - ( SERVICIO DE SALUD TALCAHUANO )
MALE	Epilepsy		CESAFM Paulina Avendaño Pereda - ( SERVICIO DE SALUD TALCAHUANO )
FEMALE	Epilepsy		CESFAM BELLAVISTA(TOME) - ( SERVICIO DE SALUD TALCAHUANO )
MALE	Headache	Tension-type headache	CESFAM Los Cerros - ( SERVICIO DE SALUD TALCAHUANO )
FEMALE	Headache	Chronic migraine	CESFAM Talcahuano Sur (HUALPEN) - ( SERVICIO DE SALUD TALCAHUANO )
MALE	Epilepsy		CESFAM Talcahuano Sur (HUALPEN) - ( SERVICIO DE SALUD TALCAHUANO )
MALE	Other neurological disorders	Motor neuron disease	CESFAM Penco - ( SERVICIO DE SALUD TALCAHUANO )
FEMALE	Neuropathies y neuropathic pain.	Radiculopathy	CESAFM Paulina Avendaño Pereda - ( SERVICIO DE SALUD TALCAHUANO )
FEMALE	Headache	Chronic Tension-type headache	CESFAM San Vicente (TALCAHUANO) - ( SERVICIO DE SALUD TALCAHUANO )
FEMALE	Headache	Chronic migraine	CESFAM La Floresta - ( SERVICIO DE SALUD TALCAHUANO )
MALE	Epilepsy		CESFAM Dr. Alberto Reyes - ( SERVICIO DE SALUD TALCAHUANO )
MALE	Epilepsy		Hospital Penco Lirquen - ( SERVICIO DE SALUD TALCAHUANO )
MALE	Headache	Tension-type headache	CESAFM Paulina Avendaño Pereda - ( SERVICIO DE SALUD TALCAHUANO )
FEMALE	Neuropathies y neuropathic pain.	Polineuropathy	CESAFM Paulina Avendaño Pereda - ( SERVICIO DE SALUD TALCAHUANO )
FEMALE	Other non neurological disorders	Depression	Hospital Penco Lirquen - ( SERVICIO DE SALUD TALCAHUANO )
FEMALE	Headache	Tension-type headache	CESFAM Los Cerros - ( SERVICIO DE SALUD TALCAHUANO )
MALE	Headache	Tension-type headache	CESFAM Los Cerros - ( SERVICIO DE SALUD TALCAHUANO )
MALE	Other neurological disorders	Sleep disorders	CESFAM Los Cerros - ( SERVICIO DE SALUD TALCAHUANO )
FEMALE	Headache	Chronic migraine	CESFAM Lirquen - ( SERVICIO DE SALUD TALCAHUANO )
FEMALE	Headache	Migraine	CESFAMAlcalde Leocán Portus - ( SERVICIO DE SALUD TALCAHUANO )
FEMALE	Other non neurological disorders	Other psychiatric disorders	CESFAM Lirquen - ( SERVICIO DE SALUD TALCAHUANO )
FEMALE	Other neurological disorders	Vertigo	CESFAM Hualpencillo - ( SERVICIO DE SALUD TALCAHUANO )
MALE	Parkinson's disease and Parkinsonism	Parkinsonian Syndrome (First evaluation)	CESFAM Penco - ( SERVICIO DE SALUD TALCAHUANO )
FEMALE	Other non neurological disorders	Others	CESFAM Dr. Alberto Reyes - ( SERVICIO DE SALUD TALCAHUANO )
FEMALE	Headache	Chronic migraine	CESFAM San Vicente (TALCAHUANO) - ( SERVICIO DE SALUD TALCAHUANO )
MALE	Headache	Chronic Tension-type headache	CESFAM Hualpencillo - ( SERVICIO DE SALUD TALCAHUANO )
MALE	Epilepsy		CESFAM Hualpencillo - ( SERVICIO DE SALUD TALCAHUANO )
FEMALE	Headache	Chronic Tension-type headache	CESFAM Hualpencillo - ( SERVICIO DE SALUD TALCAHUANO )
FEMALE	Headache	Chronic migraine	CESFAM La Floresta - ( SERVICIO DE SALUD TALCAHUANO )
MALE	Other neurological disorders	Others	CESFAM Penco - ( SERVICIO DE SALUD TALCAHUANO )
MALE	Headache	Chronic Tension-type headache	CESFAM Penco - ( SERVICIO DE SALUD TALCAHUANO )
FEMALE	Epilepsy		CESFAM Penco - ( SERVICIO DE SALUD TALCAHUANO )
FEMALE	Neuropathies y neuropathic pain.	Others	CESFAM La Floresta - ( SERVICIO DE SALUD TALCAHUANO )
FEMALE	Headache	Migraine	CESFAM Penco - ( SERVICIO DE SALUD TALCAHUANO )
FEMALE	Headache	Migraine	CESFAM Penco - ( SERVICIO DE SALUD TALCAHUANO )
MALE	Alzheimer's disease and other dementias	Mild cognitive impairment	CESFAM Hualpencillo - ( SERVICIO DE SALUD TALCAHUANO )
MALE	Epilepsy		CESFAM La Floresta - ( SERVICIO DE SALUD TALCAHUANO )
MALE	Headache	Tension-type headache	CESFAM Lirquen - ( SERVICIO DE SALUD TALCAHUANO )
FEMALE	Headache	Chronic migraine	CESFAM San Vicente (TALCAHUANO) - ( SERVICIO DE SALUD TALCAHUANO )
MALE	Epilepsy		CESFAM Penco - ( SERVICIO DE SALUD TALCAHUANO )
FEMALE	Neuropathies y neuropathic pain.	Radiculopathy	CESFAM La Floresta - ( SERVICIO DE SALUD TALCAHUANO )
FEMALE	Headache	Migraine	CESFAM La Floresta - ( SERVICIO DE SALUD TALCAHUANO )
FEMALE	Headache	Migraine	CESFAM Lirquen - ( SERVICIO DE SALUD TALCAHUANO )
MALE	Essential tremor		CESFAM Lirquen - ( SERVICIO DE SALUD TALCAHUANO )
MALE	Parkinson's disease and Parkinsonism	Parkinson disease	CESFAM Lirquen - ( SERVICIO DE SALUD TALCAHUANO )
MALE	Headache	Chronic migraine	CESFAMAlcalde Leocán Portus - ( SERVICIO DE SALUD TALCAHUANO )
FEMALE	Epilepsy		CESFAMAlcalde Leocán Portus - ( SERVICIO DE SALUD TALCAHUANO )
FEMALE	Neuropathies y neuropathic pain.	Radiculopathy	CESFAM Hualpencillo - ( SERVICIO DE SALUD TALCAHUANO )
FEMALE	Epilepsy		CESAFM Paulina Avendaño Pereda - ( SERVICIO DE SALUD TALCAHUANO )
MALE	Headache	Chronic migraine	CESAFM Paulina Avendaño Pereda - ( SERVICIO DE SALUD TALCAHUANO )
FEMALE	Headache	Tension-type headache	CESAFM Paulina Avendaño Pereda - ( SERVICIO DE SALUD TALCAHUANO )
MALE	Epilepsy		CESFAM Dr. Alberto Reyes - ( SERVICIO DE SALUD TALCAHUANO )
MALE	Epilepsy		CESFAM Dr. Alberto Reyes - ( SERVICIO DE SALUD TALCAHUANO )
FEMALE	Neuropathies y neuropathic pain.	Entrampment neuropathy	CESFAM Dr. Alberto Reyes - ( SERVICIO DE SALUD TALCAHUANO )
FEMALE	Headache	Migraine	CESFAM Penco - ( SERVICIO DE SALUD TALCAHUANO )
MALE	Other non neurological disorders	Other psychiatric disorders	CESFAM Talcahuano Sur (HUALPEN) - ( SERVICIO DE SALUD TALCAHUANO )
FEMALE	Headache	Chronic migraine	CESFAM San Vicente (TALCAHUANO) - ( SERVICIO DE SALUD TALCAHUANO )
FEMALE	Epilepsy		CESFAM Penco - ( SERVICIO DE SALUD TALCAHUANO )
FEMALE	Headache	Migraine	CESFAM La Floresta - ( SERVICIO DE SALUD TALCAHUANO )
FEMALE	Headache	Chronic migraine	CESFAM San Vicente (TALCAHUANO) - ( SERVICIO DE SALUD TALCAHUANO )
FEMALE	Headache	Migraine	CESFAM San Vicente (TALCAHUANO) - ( SERVICIO DE SALUD TALCAHUANO )
FEMALE	Headache	Chronic migraine	CESFAM San Vicente (TALCAHUANO) - ( SERVICIO DE SALUD TALCAHUANO )
MALE	Stroke	Ischemic	Hospital Penco Lirquen - ( SERVICIO DE SALUD TALCAHUANO )
FEMALE	Other neurological disorders	Others	CESFAM San Vicente (TALCAHUANO) - ( SERVICIO DE SALUD TALCAHUANO )
FEMALE	Epilepsy		CESAFM Paulina Avendaño Pereda - ( SERVICIO DE SALUD TALCAHUANO )
FEMALE	Other non neurological disorders	Others	CESFAM La Floresta - ( SERVICIO DE SALUD TALCAHUANO )
FEMALE	Headache	Chronic migraine	CESFAM La Floresta - ( SERVICIO DE SALUD TALCAHUANO )
FEMALE	Headache	Migraine	CESFAM La Floresta - ( SERVICIO DE SALUD TALCAHUANO )
MALE	Neuropathies y neuropathic pain.	Polineuropathy	CESFAM Talcahuano Sur (HUALPEN) - ( SERVICIO DE SALUD TALCAHUANO )
MALE	Other neurological disorders	Brain and other CNS cancer	CESFAM Talcahuano Sur (HUALPEN) - ( SERVICIO DE SALUD TALCAHUANO )
FEMALE	Headache	Migraine	CESFAM San Vicente (TALCAHUANO) - ( SERVICIO DE SALUD TALCAHUANO )
MALE	Other neurological disorders	Vertigo	CESFAM La Floresta - ( SERVICIO DE SALUD TALCAHUANO )
FEMALE	Headache	Chronic migraine	CESAFM Paulina Avendaño Pereda - ( SERVICIO DE SALUD TALCAHUANO )
MALE	Stroke	Ischemic	Hospital Penco Lirquen - ( SERVICIO DE SALUD TALCAHUANO )
FEMALE	Headache	Chronic Tension-type headache	CESFAMAlcalde Leocán Portus - ( SERVICIO DE SALUD TALCAHUANO )
FEMALE	Epilepsy		CESAFM Paulina Avendaño Pereda - ( SERVICIO DE SALUD TALCAHUANO )
FEMALE	Neuropathies y neuropathic pain.	Polineuropathy	CESAFM Paulina Avendaño Pereda - ( SERVICIO DE SALUD TALCAHUANO )
FEMALE	Headache	Chronic Tension-type headache	CESFAM San Vicente (TALCAHUANO) - ( SERVICIO DE SALUD TALCAHUANO )
FEMALE	Headache	Chronic migraine	CESFAM San Vicente (TALCAHUANO) - ( SERVICIO DE SALUD TALCAHUANO )
MALE	Epilepsy		CESFAM La Floresta - ( SERVICIO DE SALUD TALCAHUANO )
FEMALE	Neuropathies y neuropathic pain.	Radiculopathy	CESFAMAlcalde Leocán Portus - ( SERVICIO DE SALUD TALCAHUANO )
FEMALE	Headache	Tension-type headache	CESFAM Dr. Alberto Reyes - ( SERVICIO DE SALUD TALCAHUANO )
FEMALE	Headache	Migraine	CESFAM Dr. Alberto Reyes - ( SERVICIO DE SALUD TALCAHUANO )
MALE	Epilepsy		CESFAM San Vicente (TALCAHUANO) - ( SERVICIO DE SALUD TALCAHUANO )
MALE	Epilepsy		CESFAM Los Cerros - ( SERVICIO DE SALUD TALCAHUANO )
MALE	Epilepsy		CESFAM Penco - ( SERVICIO DE SALUD TALCAHUANO )
FEMALE	Headache	Chronic Tension-type headache	CESFAM Penco - ( SERVICIO DE SALUD TALCAHUANO )
FEMALE	Other non neurological disorders	Other psychiatric disorders	CESFAM Penco - ( SERVICIO DE SALUD TALCAHUANO )
FEMALE	Other non neurological disorders	Others	CESFAM Penco - ( SERVICIO DE SALUD TALCAHUANO )
MALE	Alzheimer's disease and other dementias	Mild cognitive impairment	CESFAM Los Cerros - ( SERVICIO DE SALUD TALCAHUANO )
FEMALE	Headache	Chronic migraine	CESFAM BELLAVISTA(TOME) - ( SERVICIO DE SALUD TALCAHUANO )
FEMALE	Stroke	Hemorragic	CESFAM BELLAVISTA(TOME) - ( SERVICIO DE SALUD TALCAHUANO )
FEMALE	Epilepsy		CESFAM BELLAVISTA(TOME) - ( SERVICIO DE SALUD TALCAHUANO )
MALE	Epilepsy		CESFAM Los Cerros - ( SERVICIO DE SALUD TALCAHUANO )
FEMALE	Headache	Migraine	CESFAM Los Cerros - ( SERVICIO DE SALUD TALCAHUANO )
FEMALE	Epilepsy		CESFAM Penco - ( SERVICIO DE SALUD TALCAHUANO )
FEMALE	Epilepsy		CESFAM La Floresta - ( SERVICIO DE SALUD TALCAHUANO )
FEMALE	Headache	Chronic migraine	CESFAMAlcalde Leocán Portus - ( SERVICIO DE SALUD TALCAHUANO )
MALE	Epilepsy		CESAFM Paulina Avendaño Pereda - ( SERVICIO DE SALUD TALCAHUANO )
MALE	Headache	Chronic migraine	CESAFM Paulina Avendaño Pereda - ( SERVICIO DE SALUD TALCAHUANO )
MALE	Epilepsy		CESFAM Penco - ( SERVICIO DE SALUD TALCAHUANO )
FEMALE	Neuropathies y neuropathic pain.	Polineuropathy	CESFAM San Vicente (TALCAHUANO) - ( SERVICIO DE SALUD TALCAHUANO )
FEMALE	Headache	Chronic Tension-type headache	CESFAM Los Cerros - ( SERVICIO DE SALUD TALCAHUANO )
FEMALE	Stroke	Ischemic	CESFAM Los Cerros - ( SERVICIO DE SALUD TALCAHUANO )
FEMALE	Epilepsy		CESFAMAlcalde Leocán Portus - ( SERVICIO DE SALUD TALCAHUANO )
FEMALE	Essential tremor		CESAFM Paulina Avendaño Pereda - ( SERVICIO DE SALUD TALCAHUANO )
MALE	Epilepsy		CESAFM Paulina Avendaño Pereda - ( SERVICIO DE SALUD TALCAHUANO )
MALE	Other neurological disorders	Others	CESAFM Paulina Avendaño Pereda - ( SERVICIO DE SALUD TALCAHUANO )
FEMALE	Epilepsy		CESFAM Penco - ( SERVICIO DE SALUD TALCAHUANO )
FEMALE	Epilepsy		CESFAM Dr. Alberto Reyes - ( SERVICIO DE SALUD TALCAHUANO )
FEMALE	Epilepsy		CESFAM Dr. Alberto Reyes - ( SERVICIO DE SALUD TALCAHUANO )
FEMALE	Neuropathies y neuropathic pain.	Others	CESFAM Los Cerros - ( SERVICIO DE SALUD TALCAHUANO )
FEMALE	Epilepsy		CESFAM Los Cerros - ( SERVICIO DE SALUD TALCAHUANO )
FEMALE	Headache	Migraine	CESFAM Penco - ( SERVICIO DE SALUD TALCAHUANO )
FEMALE	Neuropathies y neuropathic pain.	Polineuropathy	CESFAMAlcalde Leocán Portus - ( SERVICIO DE SALUD TALCAHUANO )
MALE	Stroke	Hemorragic	CESFAM Penco - ( SERVICIO DE SALUD TALCAHUANO )
FEMALE	Headache	Tension-type headache	CESFAM Penco - ( SERVICIO DE SALUD TALCAHUANO )
MALE	Epilepsy		CESFAMAlcalde Leocán Portus - ( SERVICIO DE SALUD TALCAHUANO )
MALE	Epilepsy		CESFAM La Floresta - ( SERVICIO DE SALUD TALCAHUANO )
FEMALE	Headache	Migraine	CESFAM La Floresta - ( SERVICIO DE SALUD TALCAHUANO )
FEMALE	Epilepsy		CESFAM La Floresta - ( SERVICIO DE SALUD TALCAHUANO )
FEMALE	Epilepsy		CESFAM Hualpencillo - ( SERVICIO DE SALUD TALCAHUANO )
MALE	Neuropathies y neuropathic pain.	Others	CESFAMAlcalde Leocán Portus - ( SERVICIO DE SALUD TALCAHUANO )
FEMALE	Other non neurological disorders	Syncope	CESFAMAlcalde Leocán Portus - ( SERVICIO DE SALUD TALCAHUANO )
FEMALE	Other non neurological disorders	Depression	CESFAMAlcalde Leocán Portus - ( SERVICIO DE SALUD TALCAHUANO )
FEMALE	Other neurological disorders	Ataxias	CESAFM Paulina Avendaño Pereda - ( SERVICIO DE SALUD TALCAHUANO )
FEMALE	Other non neurological disorders	Depression	CESAFM Paulina Avendaño Pereda - ( SERVICIO DE SALUD TALCAHUANO )
FEMALE	Other neurological disorders	Myasthenia gravis	CESFAM Talcahuano Sur (HUALPEN) - ( SERVICIO DE SALUD TALCAHUANO )
MALE	Headache	Chronic migraine	CESFAMAlcalde Leocán Portus - ( SERVICIO DE SALUD TALCAHUANO )
FEMALE	Other non neurological disorders	Other psychiatric disorders	CESAFM Paulina Avendaño Pereda - ( SERVICIO DE SALUD TALCAHUANO )
MALE	Epilepsy		CESFAM La Floresta - ( SERVICIO DE SALUD TALCAHUANO )
MALE	Epilepsy		CESFAM Hualpencillo - ( SERVICIO DE SALUD TALCAHUANO )
FEMALE	Essential tremor		CESFAM Los Cerros - ( SERVICIO DE SALUD TALCAHUANO )
FEMALE	Other non neurological disorders	Others	CESFAM Penco - ( SERVICIO DE SALUD TALCAHUANO )
FEMALE	Epilepsy		CESFAM San Vicente (TALCAHUANO) - ( SERVICIO DE SALUD TALCAHUANO )
FEMALE	Headache	Other headaches	CESFAM Dr. Alberto Reyes - ( SERVICIO DE SALUD TALCAHUANO )
FEMALE	Headache	Tension-type headache	CESFAM Talcahuano Sur (HUALPEN) - ( SERVICIO DE SALUD TALCAHUANO )
FEMALE	Headache	Migraine	CESFAM Penco - ( SERVICIO DE SALUD TALCAHUANO )
MALE	Other non neurological disorders	Syncope	CESAFM Paulina Avendaño Pereda - ( SERVICIO DE SALUD TALCAHUANO )
FEMALE	Other neurological disorders	Others	CESFAM La Floresta - ( SERVICIO DE SALUD TALCAHUANO )
FEMALE	Epilepsy		CESFAM Hualpencillo - ( SERVICIO DE SALUD TALCAHUANO )
FEMALE	Neuropathies y neuropathic pain.	Others	CESFAM Hualpencillo - ( SERVICIO DE SALUD TALCAHUANO )
FEMALE	Epilepsy		CESFAM La Floresta - ( SERVICIO DE SALUD TALCAHUANO )
FEMALE	Headache	Chronic migraine	CESFAM Los Cerros - ( SERVICIO DE SALUD TALCAHUANO )
FEMALE	Traumatic brain injury		CESAFM Paulina Avendaño Pereda - ( SERVICIO DE SALUD TALCAHUANO )
FEMALE	Headache	Migraine	CESAFM Paulina Avendaño Pereda - ( SERVICIO DE SALUD TALCAHUANO )
MALE	Parkinson's disease and Parkinsonism	Parkinson disease	CESFAM Talcahuano Sur (HUALPEN) - ( SERVICIO DE SALUD TALCAHUANO )
FEMALE	Headache	Migraine	CESFAM La Floresta - ( SERVICIO DE SALUD TALCAHUANO )
FEMALE	Other neurological disorders	Intellectual disability	CESFAM Hualpencillo - ( SERVICIO DE SALUD TALCAHUANO )
FEMALE	Alzheimer's disease and other dementias	Other dementias	CESFAM Hualpencillo - ( SERVICIO DE SALUD TALCAHUANO )
FEMALE	Epilepsy		CESFAM Hualpencillo - ( SERVICIO DE SALUD TALCAHUANO )
FEMALE	Epilepsy		CESFAM Los Cerros - ( SERVICIO DE SALUD TALCAHUANO )
FEMALE	Other neurological disorders	Vertigo	CESFAM Dr. Alberto Reyes - ( SERVICIO DE SALUD TALCAHUANO )
FEMALE	Headache	Migraine	CESFAM Dr. Alberto Reyes - ( SERVICIO DE SALUD TALCAHUANO )
FEMALE	Headache	Migraine	CESFAM Los Cerros - ( SERVICIO DE SALUD TALCAHUANO )
MALE	Headache	Migraine	CESFAM Los Cerros - ( SERVICIO DE SALUD TALCAHUANO )
FEMALE	Epilepsy		CESFAM La Floresta - ( SERVICIO DE SALUD TALCAHUANO )
FEMALE	Headache	Migraine	CESFAM Dr. Alberto Reyes - ( SERVICIO DE SALUD TALCAHUANO )
FEMALE	Headache	Migraine	CESFAM Dr. Alberto Reyes - ( SERVICIO DE SALUD TALCAHUANO )
FEMALE	Neuropathies y neuropathic pain.	Radiculopathy	CESFAM Dr. Alberto Reyes - ( SERVICIO DE SALUD TALCAHUANO )
FEMALE	Headache	Migraine	CESFAM Dr. Alberto Reyes - ( SERVICIO DE SALUD TALCAHUANO )
FEMALE	Headache	Chronic migraine	CESFAM San Vicente (TALCAHUANO) - ( SERVICIO DE SALUD TALCAHUANO )
FEMALE	Headache	Tension-type headache	CESFAM San Vicente (TALCAHUANO) - ( SERVICIO DE SALUD TALCAHUANO )
FEMALE	Other neurological disorders	Others	CESFAM Penco - ( SERVICIO DE SALUD TALCAHUANO )
MALE	Neuropathies y neuropathic pain.	Radiculopathy	CESFAM Hualpencillo - ( SERVICIO DE SALUD TALCAHUANO )
MALE	Epilepsy		CESFAM Hualpencillo - ( SERVICIO DE SALUD TALCAHUANO )
FEMALE	Epilepsy		CESFAM San Vicente (TALCAHUANO) - ( SERVICIO DE SALUD TALCAHUANO )
MALE	Epilepsy		Hospital Penco Lirquen - ( SERVICIO DE SALUD TALCAHUANO )
FEMALE	Other non neurological disorders	Other psychiatric disorders	CESFAM Dr. Alberto Reyes - ( SERVICIO DE SALUD TALCAHUANO )
FEMALE	Other neurological disorders	Brain and other CNS cancer	CESFAM Dr. Alberto Reyes - ( SERVICIO DE SALUD TALCAHUANO )
FEMALE	Headache	Chronic migraine	CESAFM Paulina Avendaño Pereda - ( SERVICIO DE SALUD TALCAHUANO )
FEMALE	Headache	Chronic migraine	CESFAM Los Cerros - ( SERVICIO DE SALUD TALCAHUANO )
FEMALE	Headache	Tension-type headache	CESFAM Los Cerros - ( SERVICIO DE SALUD TALCAHUANO )
FEMALE	Headache	Chronic migraine	CESFAM Talcahuano Sur (HUALPEN) - ( SERVICIO DE SALUD TALCAHUANO )
FEMALE	Headache	Chronic migraine	CESFAMAlcalde Leocán Portus - ( SERVICIO DE SALUD TALCAHUANO )
MALE	Epilepsy		CESFAM Penco - ( SERVICIO DE SALUD TALCAHUANO )
MALE	Stroke	TIA	CESFAM Penco - ( SERVICIO DE SALUD TALCAHUANO )
FEMALE	Other neurological disorders	Vertigo	CESFAM La Floresta - ( SERVICIO DE SALUD TALCAHUANO )
FEMALE	Headache	Migraine	CESFAM Talcahuano Sur (HUALPEN) - ( SERVICIO DE SALUD TALCAHUANO )
FEMALE	Epilepsy		CESFAM La Floresta - ( SERVICIO DE SALUD TALCAHUANO )
FEMALE	Other neurological disorders	Others	Hospital Penco Lirquen - ( SERVICIO DE SALUD TALCAHUANO )
FEMALE	Other neurological disorders	Motor mononeuropathy (Ocular and facial)	CESFAMAlcalde Leocán Portus - ( SERVICIO DE SALUD TALCAHUANO )
MALE	Headache	Chronic migraine	CESFAM Talcahuano Sur (HUALPEN) - ( SERVICIO DE SALUD TALCAHUANO )
MALE	Traumatic brain injury		CESFAMAlcalde Leocán Portus - ( SERVICIO DE SALUD TALCAHUANO )
MALE	Other non neurological disorders	Syncope	CESFAM Talcahuano Sur (HUALPEN) - ( SERVICIO DE SALUD TALCAHUANO )
FEMALE	Headache	Chronic migraine	CESFAM La Floresta - ( SERVICIO DE SALUD TALCAHUANO )
FEMALE	Neuropathies y neuropathic pain.	Polineuropathy	CESFAM La Floresta - ( SERVICIO DE SALUD TALCAHUANO )
FEMALE	Headache	Tension-type headache	CESFAM La Floresta - ( SERVICIO DE SALUD TALCAHUANO )
FEMALE	Headache	Chronic migraine	CESAFM Paulina Avendaño Pereda - ( SERVICIO DE SALUD TALCAHUANO )
FEMALE	Epilepsy		CESFAMAlcalde Leocán Portus - ( SERVICIO DE SALUD TALCAHUANO )
MALE	Other neurological disorders	Ataxias	CESFAMAlcalde Leocán Portus - ( SERVICIO DE SALUD TALCAHUANO )
FEMALE	Headache	Migraine	CESFAM Penco - ( SERVICIO DE SALUD TALCAHUANO )
MALE	Epilepsy		CESFAMAlcalde Leocán Portus - ( SERVICIO DE SALUD TALCAHUANO )
FEMALE	Headache	Migraine	CESFAM La Floresta - ( SERVICIO DE SALUD TALCAHUANO )
FEMALE	Headache	Tension-type headache	CESFAM Los Cerros - ( SERVICIO DE SALUD TALCAHUANO )
MALE	Traumatic brain injury		CESFAM Los Cerros - ( SERVICIO DE SALUD TALCAHUANO )
MALE	Other non neurological disorders	Others	CESFAM Penco - ( SERVICIO DE SALUD TALCAHUANO )
MALE	Epilepsy		CESFAM San Vicente (TALCAHUANO) - ( SERVICIO DE SALUD TALCAHUANO )
MALE	Epilepsy		Hospital Penco Lirquen - ( SERVICIO DE SALUD TALCAHUANO )
FEMALE	Neuropathies y neuropathic pain.	Polineuropathy	CESFAM San Vicente (TALCAHUANO) - ( SERVICIO DE SALUD TALCAHUANO )
FEMALE	Headache	Chronic Tension-type headache	CESFAM Hualpencillo - ( SERVICIO DE SALUD TALCAHUANO )
MALE	Other neurological disorders	Dystrophies and myotonias	CESAFM Paulina Avendaño Pereda - ( SERVICIO DE SALUD TALCAHUANO )
FEMALE	Epilepsy		CESFAM Hualpencillo - ( SERVICIO DE SALUD TALCAHUANO )
FEMALE	Headache	Chronic migraine	CESFAM San Vicente (TALCAHUANO) - ( SERVICIO DE SALUD TALCAHUANO )
FEMALE	Other non neurological disorders	Others	Hospital Penco Lirquen - ( SERVICIO DE SALUD TALCAHUANO )
MALE	Epilepsy		CESFAM San Vicente (TALCAHUANO) - ( SERVICIO DE SALUD TALCAHUANO )
FEMALE	Headache	Chronic migraine	CESFAMAlcalde Leocán Portus - ( SERVICIO DE SALUD TALCAHUANO )
FEMALE	Parkinson's disease and Parkinsonism	Parkinson disease	CESFAMAlcalde Leocán Portus - ( SERVICIO DE SALUD TALCAHUANO )
FEMALE	Headache	Chronic migraine	CESFAM Los Cerros - ( SERVICIO DE SALUD TALCAHUANO )
FEMALE	Epilepsy		CESFAM Los Cerros - ( SERVICIO DE SALUD TALCAHUANO )
MALE	Other neurological disorders	Intellectual disability	CESAFM Paulina Avendaño Pereda - ( SERVICIO DE SALUD TALCAHUANO )
MALE	Epilepsy		CESAFM Paulina Avendaño Pereda - ( SERVICIO DE SALUD TALCAHUANO )
FEMALE	Headache	Migraine	CESFAM San Vicente (TALCAHUANO) - ( SERVICIO DE SALUD TALCAHUANO )
FEMALE	Headache	Migraine	CESFAM La Floresta - ( SERVICIO DE SALUD TALCAHUANO )
FEMALE	Headache	Chronic migraine	CESFAM Talcahuano Sur (HUALPEN) - ( SERVICIO DE SALUD TALCAHUANO )
FEMALE	Headache	Chronic migraine	CESFAM Talcahuano Sur (HUALPEN) - ( SERVICIO DE SALUD TALCAHUANO )
MALE	Traumatic brain injury		CESFAM Talcahuano Sur (HUALPEN) - ( SERVICIO DE SALUD TALCAHUANO )
MALE	Epilepsy		CESFAM La Floresta - ( SERVICIO DE SALUD TALCAHUANO )
MALE	Stroke	Hemorragic	Hospital Penco Lirquen - ( SERVICIO DE SALUD TALCAHUANO )
MALE	Headache	Tension-type headache	CESAFM Paulina Avendaño Pereda - ( SERVICIO DE SALUD TALCAHUANO )
MALE	Alzheimer's disease and other dementias	Alzheimer's disease	CESFAM Los Cerros - ( SERVICIO DE SALUD TALCAHUANO )
FEMALE	Epilepsy		CESFAM San Vicente (TALCAHUANO) - ( SERVICIO DE SALUD TALCAHUANO )
FEMALE	Epilepsy		CESFAM Talcahuano Sur (HUALPEN) - ( SERVICIO DE SALUD TALCAHUANO )
FEMALE	Headache	Migraine	CESFAM Penco - ( SERVICIO DE SALUD TALCAHUANO )
FEMALE	Headache	Chronic migraine	CESFAM Penco - ( SERVICIO DE SALUD TALCAHUANO )
FEMALE	Headache	Tension-type headache	CESFAM La Floresta - ( SERVICIO DE SALUD TALCAHUANO )
MALE	Other neurological disorders	Intellectual disability	CESAFM Paulina Avendaño Pereda - ( SERVICIO DE SALUD TALCAHUANO )
MALE	Headache	Migraine	CESAFM Paulina Avendaño Pereda - ( SERVICIO DE SALUD TALCAHUANO )
MALE	Headache	Migraine	CESAFM Paulina Avendaño Pereda - ( SERVICIO DE SALUD TALCAHUANO )
MALE	Headache	Chronic migraine	CESAFM Paulina Avendaño Pereda - ( SERVICIO DE SALUD TALCAHUANO )
FEMALE	Epilepsy		CESFAM Los Cerros - ( SERVICIO DE SALUD TALCAHUANO )
FEMALE	Neuropathies y neuropathic pain.	Others	CESFAM La Floresta - ( SERVICIO DE SALUD TALCAHUANO )
FEMALE	Headache	Migraine	CESFAM La Floresta - ( SERVICIO DE SALUD TALCAHUANO )
MALE	Headache	Migraine	CESFAM La Floresta - ( SERVICIO DE SALUD TALCAHUANO )
MALE	Headache	Migraine	CESFAM Los Cerros - ( SERVICIO DE SALUD TALCAHUANO )
FEMALE	Headache	Tension-type headache	CESFAM Los Cerros - ( SERVICIO DE SALUD TALCAHUANO )
FEMALE	Epilepsy		CESFAM Los Cerros - ( SERVICIO DE SALUD TALCAHUANO )
MALE	Neuropathies y neuropathic pain.	Radiculopathy	CESFAMAlcalde Leocán Portus - ( SERVICIO DE SALUD TALCAHUANO )
FEMALE	Other neurological disorders	Hemifacial spasm, tics and distonia	CESFAMAlcalde Leocán Portus - ( SERVICIO DE SALUD TALCAHUANO )
FEMALE	Headache	Chronic migraine	CESFAMAlcalde Leocán Portus - ( SERVICIO DE SALUD TALCAHUANO )
FEMALE	Headache	Chronic migraine	CESFAM Los Cerros - ( SERVICIO DE SALUD TALCAHUANO )
FEMALE	Headache	Chronic migraine	CESFAM San Vicente (TALCAHUANO) - ( SERVICIO DE SALUD TALCAHUANO )
FEMALE	Other neurological disorders	Motor mononeuropathy (Ocular and facial)	CESFAM Los Cerros - ( SERVICIO DE SALUD TALCAHUANO )
FEMALE	Headache	Chronic Tension-type headache	CESFAM Hualpencillo - ( SERVICIO DE SALUD TALCAHUANO )
FEMALE	Headache	Migraine	CESFAM Hualpencillo - ( SERVICIO DE SALUD TALCAHUANO )
MALE	Essential tremor		CESFAM San Vicente (TALCAHUANO) - ( SERVICIO DE SALUD TALCAHUANO )
FEMALE	Epilepsy		CESFAM San Vicente (TALCAHUANO) - ( SERVICIO DE SALUD TALCAHUANO )
MALE	Headache	Chronic migraine	CESFAM San Vicente (TALCAHUANO) - ( SERVICIO DE SALUD TALCAHUANO )
FEMALE	Headache	Migraine	CESFAM La Floresta - ( SERVICIO DE SALUD TALCAHUANO )
FEMALE	Headache	Migraine	CESFAM San Vicente (TALCAHUANO) - ( SERVICIO DE SALUD TALCAHUANO )
FEMALE	Headache	Migraine	CESFAM La Floresta - ( SERVICIO DE SALUD TALCAHUANO )
FEMALE	Other non neurological disorders	Syncope	CESFAM La Floresta - ( SERVICIO DE SALUD TALCAHUANO )
FEMALE	Headache	Chronic migraine	CESFAMAlcalde Leocán Portus - ( SERVICIO DE SALUD TALCAHUANO )
FEMALE	Epilepsy		CESFAMAlcalde Leocán Portus - ( SERVICIO DE SALUD TALCAHUANO )
MALE	Other neurological disorders	Others	CESFAMAlcalde Leocán Portus - ( SERVICIO DE SALUD TALCAHUANO )
FEMALE	Headache	Chronic migraine	CESFAM Talcahuano Sur (HUALPEN) - ( SERVICIO DE SALUD TALCAHUANO )
FEMALE	Other neurological disorders	Vertigo	CESFAM La Floresta - ( SERVICIO DE SALUD TALCAHUANO )
MALE	Stroke	Hemorragic	CESFAM La Floresta - ( SERVICIO DE SALUD TALCAHUANO )
FEMALE	Headache	Migraine	CESFAM La Floresta - ( SERVICIO DE SALUD TALCAHUANO )
FEMALE	Headache	Chronic Tension-type headache	CESFAM Hualpencillo - ( SERVICIO DE SALUD TALCAHUANO )
FEMALE	Headache	Migraine	CESFAMAlcalde Leocán Portus - ( SERVICIO DE SALUD TALCAHUANO )
FEMALE	Neuropathies y neuropathic pain.	Entrampment neuropathy	CESFAM Hualpencillo - ( SERVICIO DE SALUD TALCAHUANO )
FEMALE	Other non neurological disorders	Others	CESFAM Hualpencillo - ( SERVICIO DE SALUD TALCAHUANO )
FEMALE	Neuropathies y neuropathic pain.	Entrampment neuropathy	CESFAM Hualpencillo - ( SERVICIO DE SALUD TALCAHUANO )
FEMALE	Headache	Tension-type headache	CESFAM Los Cerros - ( SERVICIO DE SALUD TALCAHUANO )
FEMALE	Headache	Chronic migraine	CESFAMAlcalde Leocán Portus - ( SERVICIO DE SALUD TALCAHUANO )
FEMALE	Headache	Tension-type headache	CESFAM La Floresta - ( SERVICIO DE SALUD TALCAHUANO )
FEMALE	Headache	Tension-type headache	CESFAM La Floresta - ( SERVICIO DE SALUD TALCAHUANO )
FEMALE	Other neurological disorders	Others	CESFAM La Floresta - ( SERVICIO DE SALUD TALCAHUANO )
MALE	Other neurological disorders	Intellectual disability	CESFAM San Vicente (TALCAHUANO) - ( SERVICIO DE SALUD TALCAHUANO )
FEMALE	Headache	Chronic migraine	CESAFM Paulina Avendaño Pereda - ( SERVICIO DE SALUD TALCAHUANO )
MALE	Headache	Chronic migraine	CESFAM San Vicente (TALCAHUANO) - ( SERVICIO DE SALUD TALCAHUANO )
FEMALE	Other neurological disorders	Dystrophies and myotonias	CESAFM Paulina Avendaño Pereda - ( SERVICIO DE SALUD TALCAHUANO )
FEMALE	Epilepsy		CESFAM Talcahuano Sur (HUALPEN) - ( SERVICIO DE SALUD TALCAHUANO )
MALE	Headache	Migraine	CESAFM Paulina Avendaño Pereda - ( SERVICIO DE SALUD TALCAHUANO )
FEMALE	Headache	Chronic migraine	CESFAM Los Cerros - ( SERVICIO DE SALUD TALCAHUANO )
FEMALE	Headache	Chronic migraine	CESFAM San Vicente (TALCAHUANO) - ( SERVICIO DE SALUD TALCAHUANO )
FEMALE	Other non neurological disorders	Depression	CESFAMAlcalde Leocán Portus - ( SERVICIO DE SALUD TALCAHUANO )
MALE	Other neurological disorders	Motor neuron disease	CESFAM Hualpencillo - ( SERVICIO DE SALUD TALCAHUANO )
MALE	Other neurological disorders	Others	CESAFM Paulina Avendaño Pereda - ( SERVICIO DE SALUD TALCAHUANO )
FEMALE	Other neurological disorders	Others	CESFAM Talcahuano Sur (HUALPEN) - ( SERVICIO DE SALUD TALCAHUANO )
FEMALE	Other neurological disorders	Intellectual disability	CESFAM San Vicente (TALCAHUANO) - ( SERVICIO DE SALUD TALCAHUANO )
FEMALE	Headache	Tension-type headache	CESFAM La Floresta - ( SERVICIO DE SALUD TALCAHUANO )
FEMALE	Alzheimer's disease and other dementias	Mild cognitive impairment	CESFAM La Floresta - ( SERVICIO DE SALUD TALCAHUANO )
FEMALE	Other neurological disorders	Vertigo	CESAFM Paulina Avendaño Pereda - ( SERVICIO DE SALUD TALCAHUANO )
FEMALE	Headache	Migraine	CESAFM Paulina Avendaño Pereda - ( SERVICIO DE SALUD TALCAHUANO )
MALE	Other neurological disorders	Motor mononeuropathy (Ocular and facial)	CESFAM San Vicente (TALCAHUANO) - ( SERVICIO DE SALUD TALCAHUANO )
FEMALE	Headache	Migraine	CESFAM Talcahuano Sur (HUALPEN) - ( SERVICIO DE SALUD TALCAHUANO )
FEMALE	Headache	Chronic migraine	CESFAM Talcahuano Sur (HUALPEN) - ( SERVICIO DE SALUD TALCAHUANO )
FEMALE	Epilepsy		CESFAM La Floresta - ( SERVICIO DE SALUD TALCAHUANO )
MALE	Other neurological disorders	Intellectual disability	CESFAM La Floresta - ( SERVICIO DE SALUD TALCAHUANO )
FEMALE	Alzheimer's disease and other dementias	Mild cognitive impairment	CESFAM La Floresta - ( SERVICIO DE SALUD TALCAHUANO )
MALE	Epilepsy		CESFAM La Floresta - ( SERVICIO DE SALUD TALCAHUANO )
MALE	Epilepsy		CESFAM Hualpencillo - ( SERVICIO DE SALUD TALCAHUANO )
FEMALE	Other non neurological disorders	Fibromyalgia	CESAFM Paulina Avendaño Pereda - ( SERVICIO DE SALUD TALCAHUANO )
FEMALE	Headache	Chronic migraine	CESAFM Paulina Avendaño Pereda - ( SERVICIO DE SALUD TALCAHUANO )
MALE	Headache	Migraine	CESAFM Paulina Avendaño Pereda - ( SERVICIO DE SALUD TALCAHUANO )
FEMALE	Epilepsy		CESFAMAlcalde Leocán Portus - ( SERVICIO DE SALUD TALCAHUANO )
FEMALE	Headache	Migraine	CESFAM Los Cerros - ( SERVICIO DE SALUD TALCAHUANO )
FEMALE	Epilepsy		CESFAM Hualpencillo - ( SERVICIO DE SALUD TALCAHUANO )
FEMALE	Headache	Migraine	CESFAM Hualpencillo - ( SERVICIO DE SALUD TALCAHUANO )
FEMALE	Neuropathies y neuropathic pain.	Postherpetic neuralgia	CESFAM Hualpencillo - ( SERVICIO DE SALUD TALCAHUANO )
FEMALE	Headache	Chronic migraine	CESFAM Hualpencillo - ( SERVICIO DE SALUD TALCAHUANO )
FEMALE	Stroke	Ischemic	CESFAM Talcahuano Sur (HUALPEN) - ( SERVICIO DE SALUD TALCAHUANO )
MALE	Epilepsy		CESFAM Hualpencillo - ( SERVICIO DE SALUD TALCAHUANO )
FEMALE	Neuropathies y neuropathic pain.	Entrampment neuropathy	CESFAM La Floresta - ( SERVICIO DE SALUD TALCAHUANO )
FEMALE	Headache	Chronic migraine	CESAFM Paulina Avendaño Pereda - ( SERVICIO DE SALUD TALCAHUANO )
FEMALE	Neuropathies y neuropathic pain.	Radiculopathy	CESFAM Hualpencillo - ( SERVICIO DE SALUD TALCAHUANO )
MALE	Other neurological disorders	Hemifacial spasm, tics and distonia	CESFAM Talcahuano Sur (HUALPEN) - ( SERVICIO DE SALUD TALCAHUANO )
FEMALE	Spinal cord injury		CESAFM Paulina Avendaño Pereda - ( SERVICIO DE SALUD TALCAHUANO )
FEMALE	Other non neurological disorders	Fibromyalgia	CESAFM Paulina Avendaño Pereda - ( SERVICIO DE SALUD TALCAHUANO )
MALE	Epilepsy		CESFAM San Vicente (TALCAHUANO) - ( SERVICIO DE SALUD TALCAHUANO )
FEMALE	Headache	Migraine	CESFAM Hualpencillo - ( SERVICIO DE SALUD TALCAHUANO )
MALE	Essential tremor		CESFAM Hualpencillo - ( SERVICIO DE SALUD TALCAHUANO )
FEMALE	Headache	Migraine	CESFAMAlcalde Leocán Portus - ( SERVICIO DE SALUD TALCAHUANO )
MALE	Epilepsy		CESFAM Talcahuano Sur (HUALPEN) - ( SERVICIO DE SALUD TALCAHUANO )
FEMALE	Other non neurological disorders	Syncope	CESFAM Talcahuano Sur (HUALPEN) - ( SERVICIO DE SALUD TALCAHUANO )
FEMALE	Epilepsy		CESFAM Talcahuano Sur (HUALPEN) - ( SERVICIO DE SALUD TALCAHUANO )
MALE	Parkinson's disease and Parkinsonism	Parkinson disease	CESAFM Paulina Avendaño Pereda - ( SERVICIO DE SALUD TALCAHUANO )
FEMALE	Neuropathies y neuropathic pain.	Others	CESAFM Paulina Avendaño Pereda - ( SERVICIO DE SALUD TALCAHUANO )
FEMALE	Other neurological disorders	Brain and other CNS cancer	CESAFM Paulina Avendaño Pereda - ( SERVICIO DE SALUD TALCAHUANO )
FEMALE	Other neurological disorders	Intellectual disability	CESAFM Paulina Avendaño Pereda - ( SERVICIO DE SALUD TALCAHUANO )
FEMALE	Other non neurological disorders	Others	CESAFM Paulina Avendaño Pereda - ( SERVICIO DE SALUD TALCAHUANO )
FEMALE	Alzheimer's disease and other dementias	Other dementias	CESFAM Talcahuano Sur (HUALPEN) - ( SERVICIO DE SALUD TALCAHUANO )
FEMALE	Essential tremor		CESFAM Talcahuano Sur (HUALPEN) - ( SERVICIO DE SALUD TALCAHUANO )
FEMALE	Headache	Migraine	CESFAM Talcahuano Sur (HUALPEN) - ( SERVICIO DE SALUD TALCAHUANO )
FEMALE	Headache	Migraine	CESFAM San Vicente (TALCAHUANO) - ( SERVICIO DE SALUD TALCAHUANO )
FEMALE	Epilepsy		CESFAM Hualpencillo - ( SERVICIO DE SALUD TALCAHUANO )
FEMALE	Headache	Chronic migraine	CESFAMAlcalde Leocán Portus - ( SERVICIO DE SALUD TALCAHUANO )
FEMALE	Headache	Chronic migraine	CESFAMAlcalde Leocán Portus - ( SERVICIO DE SALUD TALCAHUANO )
FEMALE	Neuropathies y neuropathic pain.	Radiculopathy	CESFAM La Floresta - ( SERVICIO DE SALUD TALCAHUANO )
FEMALE	Headache	Migraine	CESFAM La Floresta - ( SERVICIO DE SALUD TALCAHUANO )
MALE	Headache	Tension-type headache	CESFAM San Vicente (TALCAHUANO) - ( SERVICIO DE SALUD TALCAHUANO )
FEMALE	Stroke	Ischemic	CESFAM La Floresta - ( SERVICIO DE SALUD TALCAHUANO )
FEMALE	Headache	Chronic migraine	CESFAMAlcalde Leocán Portus - ( SERVICIO DE SALUD TALCAHUANO )
MALE	Essential tremor		CESFAM Talcahuano Sur (HUALPEN) - ( SERVICIO DE SALUD TALCAHUANO )
FEMALE	Neuropathies y neuropathic pain.	Entrampment neuropathy	CESAFM Paulina Avendaño Pereda - ( SERVICIO DE SALUD TALCAHUANO )
FEMALE	Headache	Chronic migraine	CESAFM Paulina Avendaño Pereda - ( SERVICIO DE SALUD TALCAHUANO )
MALE	Headache	Migraine	CESFAM La Floresta - ( SERVICIO DE SALUD TALCAHUANO )
FEMALE	Headache	Tension-type headache	CESFAM La Floresta - ( SERVICIO DE SALUD TALCAHUANO )
MALE	Headache	Migraine	CESFAMAlcalde Leocán Portus - ( SERVICIO DE SALUD TALCAHUANO )
MALE	Epilepsy		CESFAM Talcahuano Sur (HUALPEN) - ( SERVICIO DE SALUD TALCAHUANO )
FEMALE	Neuropathies y neuropathic pain.	Radiculopathy	CESFAM Hualpencillo - ( SERVICIO DE SALUD TALCAHUANO )
FEMALE	Other neurological disorders	Hemifacial spasm, tics and distonia	CESAFM Paulina Avendaño Pereda - ( SERVICIO DE SALUD TALCAHUANO )
FEMALE	Other non neurological disorders	Others	CESFAM Hualpencillo - ( SERVICIO DE SALUD TALCAHUANO )
FEMALE	Epilepsy		CESFAM La Floresta - ( SERVICIO DE SALUD TALCAHUANO )
MALE	Other neurological disorders	Motor mononeuropathy (Ocular and facial)	CESFAM San Vicente (TALCAHUANO) - ( SERVICIO DE SALUD TALCAHUANO )
FEMALE	Headache	Tension-type headache	CESAFM Paulina Avendaño Pereda - ( SERVICIO DE SALUD TALCAHUANO )
FEMALE	Headache	Tension-type headache	CESFAMAlcalde Leocán Portus - ( SERVICIO DE SALUD TALCAHUANO )
FEMALE	Stroke	Hemorragic	CESAFM Paulina Avendaño Pereda - ( SERVICIO DE SALUD TALCAHUANO )
MALE	Alzheimer's disease and other dementias	Demential syndrome (first evaluation)	CESFAM Hualpencillo - ( SERVICIO DE SALUD TALCAHUANO )
MALE	Other neurological disorders	Intellectual disability	CESFAM Talcahuano Sur (HUALPEN) - ( SERVICIO DE SALUD TALCAHUANO )
MALE	Spinal cord injury		CESFAM Hualpencillo - ( SERVICIO DE SALUD TALCAHUANO )
FEMALE	Epilepsy		CESFAM San Vicente (TALCAHUANO) - ( SERVICIO DE SALUD TALCAHUANO )
FEMALE	Headache	Chronic migraine	CESFAM Talcahuano Sur (HUALPEN) - ( SERVICIO DE SALUD TALCAHUANO )
FEMALE	Headache	Migraine	CESAFM Paulina Avendaño Pereda - ( SERVICIO DE SALUD TALCAHUANO )
FEMALE	Headache	Chronic migraine	CESAFM Paulina Avendaño Pereda - ( SERVICIO DE SALUD TALCAHUANO )
MALE	Alzheimer's disease and other dementias	Traumatic brain injury dementia	CESFAMAlcalde Leocán Portus - ( SERVICIO DE SALUD TALCAHUANO )
FEMALE	Headache	Chronic migraine	CESAFM Paulina Avendaño Pereda - ( SERVICIO DE SALUD TALCAHUANO )
FEMALE	Alzheimer's disease and other dementias	Demential syndrome (first evaluation)	CESFAM La Floresta - ( SERVICIO DE SALUD TALCAHUANO )
FEMALE	Headache	Migraine	CESFAM Los Cerros - ( SERVICIO DE SALUD TALCAHUANO )
MALE	Headache	Migraine	CESFAM Los Cerros - ( SERVICIO DE SALUD TALCAHUANO )
FEMALE	Neuropathies y neuropathic pain.	Polineuropathy	CESFAM Los Cerros - ( SERVICIO DE SALUD TALCAHUANO )
MALE	Headache	Migraine	CESFAMAlcalde Leocán Portus - ( SERVICIO DE SALUD TALCAHUANO )
MALE	Epilepsy		CESFAM Hualpencillo - ( SERVICIO DE SALUD TALCAHUANO )
FEMALE	Headache	Migraine	CESFAMAlcalde Leocán Portus - ( SERVICIO DE SALUD TALCAHUANO )
FEMALE	Other neurological disorders	Hemifacial spasm, tics and distonia	CESFAM Talcahuano Sur (HUALPEN) - ( SERVICIO DE SALUD TALCAHUANO )
FEMALE	Headache	Migraine	CESFAM La Floresta - ( SERVICIO DE SALUD TALCAHUANO )
FEMALE	Other neurological disorders	Dystrophies and myotonias	CESFAM San Vicente (TALCAHUANO) - ( SERVICIO DE SALUD TALCAHUANO )
FEMALE	Headache	Migraine	CESFAMAlcalde Leocán Portus - ( SERVICIO DE SALUD TALCAHUANO )
FEMALE	Headache	Chronic migraine	CESFAMAlcalde Leocán Portus - ( SERVICIO DE SALUD TALCAHUANO )
FEMALE	Epilepsy		CESFAM La Floresta - ( SERVICIO DE SALUD TALCAHUANO )
FEMALE	Other non neurological disorders	Syncope	CESFAMAlcalde Leocán Portus - ( SERVICIO DE SALUD TALCAHUANO )
MALE	Other neurological disorders	Intellectual disability	CESFAM Hualpencillo - ( SERVICIO DE SALUD TALCAHUANO )
MALE	Epilepsy		CESFAM Hualpencillo - ( SERVICIO DE SALUD TALCAHUANO )
MALE	Epilepsy		CESFAM La Floresta - ( SERVICIO DE SALUD TALCAHUANO )
FEMALE	Epilepsy		CESAFM Paulina Avendaño Pereda - ( SERVICIO DE SALUD TALCAHUANO )
FEMALE	Neuropathies y neuropathic pain.	Trigeminal neuralgia	CESAFM Paulina Avendaño Pereda - ( SERVICIO DE SALUD TALCAHUANO )
MALE	Spinal cord injury		CESFAM Hualpencillo - ( SERVICIO DE SALUD TALCAHUANO )
FEMALE	Other non neurological disorders	Other psychiatric disorders	CESFAM Hualpencillo - ( SERVICIO DE SALUD TALCAHUANO )
FEMALE	Other neurological disorders	Intellectual disability	CESFAM La Floresta - ( SERVICIO DE SALUD TALCAHUANO )
FEMALE	Headache	Chronic Tension-type headache	CESFAMAlcalde Leocán Portus - ( SERVICIO DE SALUD TALCAHUANO )
FEMALE	Headache	Migraine	CESFAM Hualpencillo - ( SERVICIO DE SALUD TALCAHUANO )
MALE	Spinal cord injury		CESFAM La Floresta - ( SERVICIO DE SALUD TALCAHUANO )
FEMALE	Headache	Migraine	CESFAM Talcahuano Sur (HUALPEN) - ( SERVICIO DE SALUD TALCAHUANO )
FEMALE	Headache	Migraine	CESFAM San Vicente (TALCAHUANO) - ( SERVICIO DE SALUD TALCAHUANO )
FEMALE	Headache	Migraine	CESFAM Los Cerros - ( SERVICIO DE SALUD TALCAHUANO )
FEMALE	Neuropathies y neuropathic pain.	Others	CESAFM Paulina Avendaño Pereda - ( SERVICIO DE SALUD TALCAHUANO )
MALE	Other non neurological disorders	Others	CESFAM Talcahuano Sur (HUALPEN) - ( SERVICIO DE SALUD TALCAHUANO )
FEMALE	Headache	Migraine	CESAFM Paulina Avendaño Pereda - ( SERVICIO DE SALUD TALCAHUANO )
FEMALE	Headache	Chronic migraine	CESAFM Paulina Avendaño Pereda - ( SERVICIO DE SALUD TALCAHUANO )
FEMALE	Headache	Chronic migraine	CESAFM Paulina Avendaño Pereda - ( SERVICIO DE SALUD TALCAHUANO )
FEMALE	Other non neurological disorders	Others	CESFAM Hualpencillo - ( SERVICIO DE SALUD TALCAHUANO )
FEMALE	Headache	Chronic migraine	CESFAM San Vicente (TALCAHUANO) - ( SERVICIO DE SALUD TALCAHUANO )
MALE	Other non neurological disorders	Other psychiatric disorders	CESAFM Paulina Avendaño Pereda - ( SERVICIO DE SALUD TALCAHUANO )
FEMALE	Epilepsy		CESFAM Hualpencillo - ( SERVICIO DE SALUD TALCAHUANO )
MALE	Epilepsy		CESAFM Paulina Avendaño Pereda - ( SERVICIO DE SALUD TALCAHUANO )
FEMALE	Other neurological disorders	Brain and other CNS cancer	CESFAMAlcalde Leocán Portus - ( SERVICIO DE SALUD TALCAHUANO )
MALE	Other neurological disorders	Motor neuron disease	CESFAMAlcalde Leocán Portus - ( SERVICIO DE SALUD TALCAHUANO )
MALE	Headache	Chronic migraine	CESFAM Hualpencillo - ( SERVICIO DE SALUD TALCAHUANO )
FEMALE	Headache	Chronic migraine	CESFAM San Vicente (TALCAHUANO) - ( SERVICIO DE SALUD TALCAHUANO )
FEMALE	Epilepsy		CESAFM Paulina Avendaño Pereda - ( SERVICIO DE SALUD TALCAHUANO )
FEMALE	Headache	Chronic migraine	CESFAM Los Cerros - ( SERVICIO DE SALUD TALCAHUANO )
FEMALE	Neuropathies y neuropathic pain.	Polineuropathy	CESFAM Los Cerros - ( SERVICIO DE SALUD TALCAHUANO )
FEMALE	Other neurological disorders	Vertigo	CESFAM Hualpencillo - ( SERVICIO DE SALUD TALCAHUANO )
FEMALE	Epilepsy		CESFAM Hualpencillo - ( SERVICIO DE SALUD TALCAHUANO )
MALE	Epilepsy		CESAFM Paulina Avendaño Pereda - ( SERVICIO DE SALUD TALCAHUANO )
FEMALE	Epilepsy		CESAFM Paulina Avendaño Pereda - ( SERVICIO DE SALUD TALCAHUANO )
MALE	Epilepsy		CESAFM Paulina Avendaño Pereda - ( SERVICIO DE SALUD TALCAHUANO )
FEMALE	Epilepsy		CESAFM Paulina Avendaño Pereda - ( SERVICIO DE SALUD TALCAHUANO )
MALE	Epilepsy		CESAFM Paulina Avendaño Pereda - ( SERVICIO DE SALUD TALCAHUANO )
MALE	Epilepsy		CESAFM Paulina Avendaño Pereda - ( SERVICIO DE SALUD TALCAHUANO )
MALE	Epilepsy		CESAFM Paulina Avendaño Pereda - ( SERVICIO DE SALUD TALCAHUANO )
MALE	Epilepsy		CESAFM Paulina Avendaño Pereda - ( SERVICIO DE SALUD TALCAHUANO )
MALE	Epilepsy		CESAFM Paulina Avendaño Pereda - ( SERVICIO DE SALUD TALCAHUANO )
FEMALE	Epilepsy		CESAFM Paulina Avendaño Pereda - ( SERVICIO DE SALUD TALCAHUANO )
MALE	Epilepsy		CESAFM Paulina Avendaño Pereda - ( SERVICIO DE SALUD TALCAHUANO )
FEMALE	Epilepsy		CESAFM Paulina Avendaño Pereda - ( SERVICIO DE SALUD TALCAHUANO )
MALE	Epilepsy		CESAFM Paulina Avendaño Pereda - ( SERVICIO DE SALUD TALCAHUANO )
FEMALE	Epilepsy		CESAFM Paulina Avendaño Pereda - ( SERVICIO DE SALUD TALCAHUANO )
MALE	Epilepsy		CESAFM Paulina Avendaño Pereda - ( SERVICIO DE SALUD TALCAHUANO )
MALE	Headache	Chronic migraine	CESFAM San Vicente (TALCAHUANO) - ( SERVICIO DE SALUD TALCAHUANO )
MALE	Headache	Tension-type headache	CESAFM Paulina Avendaño Pereda - ( SERVICIO DE SALUD TALCAHUANO )
FEMALE	Headache	Tension-type headache	CESFAM La Floresta - ( SERVICIO DE SALUD TALCAHUANO )
FEMALE	Headache	Chronic migraine	CESFAM San Vicente (TALCAHUANO) - ( SERVICIO DE SALUD TALCAHUANO )
FEMALE	Headache	Chronic migraine	CESFAM Talcahuano Sur (HUALPEN) - ( SERVICIO DE SALUD TALCAHUANO )
FEMALE	Alzheimer's disease and other dementias	Vascular dementia	CESFAMAlcalde Leocán Portus - ( SERVICIO DE SALUD TALCAHUANO )
MALE	Epilepsy		CESAFM Paulina Avendaño Pereda - ( SERVICIO DE SALUD TALCAHUANO )
FEMALE	Headache	Migraine	CESAFM Paulina Avendaño Pereda - ( SERVICIO DE SALUD TALCAHUANO )
MALE	Epilepsy		CESFAMAlcalde Leocán Portus - ( SERVICIO DE SALUD TALCAHUANO )
FEMALE	Headache	Tension-type headache	CESFAM La Floresta - ( SERVICIO DE SALUD TALCAHUANO )
FEMALE	Neuropathies y neuropathic pain.	Entrampment neuropathy	CESFAM Hualpencillo - ( SERVICIO DE SALUD TALCAHUANO )
FEMALE	Headache	Tension-type headache	CESFAM La Floresta - ( SERVICIO DE SALUD TALCAHUANO )
MALE	Neuropathies y neuropathic pain.	Others	CESFAM Hualpencillo - ( SERVICIO DE SALUD TALCAHUANO )
FEMALE	Other neurological disorders	Dystrophies and myotonias	CESFAM Talcahuano Sur (HUALPEN) - ( SERVICIO DE SALUD TALCAHUANO )
FEMALE	Headache	Chronic migraine	CESAFM Paulina Avendaño Pereda - ( SERVICIO DE SALUD TALCAHUANO )
FEMALE	Stroke	Hemorragic	CESAFM Paulina Avendaño Pereda - ( SERVICIO DE SALUD TALCAHUANO )
FEMALE	Headache	Migraine	CESFAM San Vicente (TALCAHUANO) - ( SERVICIO DE SALUD TALCAHUANO )
MALE	Alzheimer's disease and other dementias	Alzheimer's disease	CESFAM San Vicente (TALCAHUANO) - ( SERVICIO DE SALUD TALCAHUANO )
FEMALE	Headache	Migraine	CESFAM La Floresta - ( SERVICIO DE SALUD TALCAHUANO )
MALE	Epilepsy		CESAFM Paulina Avendaño Pereda - ( SERVICIO DE SALUD TALCAHUANO )
FEMALE	Neuropathies y neuropathic pain.	Radiculopathy	CESFAM San Vicente (TALCAHUANO) - ( SERVICIO DE SALUD TALCAHUANO )
MALE	Headache	Migraine	CESFAMAlcalde Leocán Portus - ( SERVICIO DE SALUD TALCAHUANO )
FEMALE	Headache	Tension-type headache	CESFAM Talcahuano Sur (HUALPEN) - ( SERVICIO DE SALUD TALCAHUANO )
FEMALE	Headache	Migraine	CESFAM San Vicente (TALCAHUANO) - ( SERVICIO DE SALUD TALCAHUANO )
FEMALE	Alzheimer's disease and other dementias	Mild cognitive impairment	CESFAM San Vicente (TALCAHUANO) - ( SERVICIO DE SALUD TALCAHUANO )
MALE	Other non neurological disorders	Others	CESFAM San Vicente (TALCAHUANO) - ( SERVICIO DE SALUD TALCAHUANO )
FEMALE	Headache	Migraine	CESFAM San Vicente (TALCAHUANO) - ( SERVICIO DE SALUD TALCAHUANO )
MALE	Epilepsy		CESAFM Paulina Avendaño Pereda - ( SERVICIO DE SALUD TALCAHUANO )
FEMALE	Headache	Tension-type headache	CESFAM San Vicente (TALCAHUANO) - ( SERVICIO DE SALUD TALCAHUANO )
MALE	Spinal cord injury		Hospital de TOME - ( SERVICIO DE SALUD TALCAHUANO )
MALE	Headache	Tension-type headache	CESFAM Los Cerros - ( SERVICIO DE SALUD TALCAHUANO )
FEMALE	Alzheimer's disease and other dementias	Mild cognitive impairment	CESFAM Los Cerros - ( SERVICIO DE SALUD TALCAHUANO )
MALE	Headache	Tension-type headache	CESAFM Paulina Avendaño Pereda - ( SERVICIO DE SALUD TALCAHUANO )
FEMALE	Headache	Chronic Tension-type headache	CESFAM Hualpencillo - ( SERVICIO DE SALUD TALCAHUANO )
FEMALE	Neuropathies y neuropathic pain.	Entrampment neuropathy	CESAFM Paulina Avendaño Pereda - ( SERVICIO DE SALUD TALCAHUANO )
MALE	Epilepsy		CESFAM La Floresta - ( SERVICIO DE SALUD TALCAHUANO )
FEMALE	Alzheimer's disease and other dementias	Vascular dementia	CESFAMAlcalde Leocán Portus - ( SERVICIO DE SALUD TALCAHUANO )
FEMALE	Other neurological disorders	Hemifacial spasm, tics and distonia	CESFAM Los Cerros - ( SERVICIO DE SALUD TALCAHUANO )
MALE	Other neurological disorders	Intellectual disability	CESFAM Hualpencillo - ( SERVICIO DE SALUD TALCAHUANO )
FEMALE	Headache	Chronic Tension-type headache	CESFAM Hualpencillo - ( SERVICIO DE SALUD TALCAHUANO )
FEMALE	Other neurological disorders	Dystrophies and myotonias	CESFAM Hualpencillo - ( SERVICIO DE SALUD TALCAHUANO )
MALE	Other neurological disorders	Sleep disorders	CESFAM La Floresta - ( SERVICIO DE SALUD TALCAHUANO )
FEMALE	Epilepsy		CESFAMAlcalde Leocán Portus - ( SERVICIO DE SALUD TALCAHUANO )
MALE	Other neurological disorders	Brain and other CNS cancer	CESFAM San Vicente (TALCAHUANO) - ( SERVICIO DE SALUD TALCAHUANO )
FEMALE	Parkinson's disease and Parkinsonism	Parkinson disease	CESFAM Los Cerros - ( SERVICIO DE SALUD TALCAHUANO )
FEMALE	Headache	Chronic migraine	CECOF LEOCAN PORTUS - ( SERVICIO DE SALUD TALCAHUANO )
MALE	Parkinson's disease and Parkinsonism	Parkinson disease	CECOF LEOCAN PORTUS - ( SERVICIO DE SALUD TALCAHUANO )
FEMALE	Headache	Migraine	CECOF LEOCAN PORTUS - ( SERVICIO DE SALUD TALCAHUANO )
FEMALE	Headache	Chronic migraine	CESFAM Los Cerros - ( SERVICIO DE SALUD TALCAHUANO )
FEMALE	Essential tremor		CESFAM Hualpencillo - ( SERVICIO DE SALUD TALCAHUANO )
MALE	Neuropathies y neuropathic pain.	Polineuropathy	CESFAM Talcahuano Sur (HUALPEN) - ( SERVICIO DE SALUD TALCAHUANO )
FEMALE	Essential tremor		CESFAM La Floresta - ( SERVICIO DE SALUD TALCAHUANO )
MALE	Headache	Tension-type headache	CESFAM Los Cerros - ( SERVICIO DE SALUD TALCAHUANO )
FEMALE	Neuropathies y neuropathic pain.	Others	CESFAM La Floresta - ( SERVICIO DE SALUD TALCAHUANO )
FEMALE	Epilepsy		CESFAMAlcalde Leocán Portus - ( SERVICIO DE SALUD TALCAHUANO )
FEMALE	Headache	Migraine	CESAFM Paulina Avendaño Pereda - ( SERVICIO DE SALUD TALCAHUANO )
FEMALE	Neuropathies y neuropathic pain.	Others	CESAFM Paulina Avendaño Pereda - ( SERVICIO DE SALUD TALCAHUANO )
FEMALE	Headache	Chronic Tension-type headache	CESFAM La Floresta - ( SERVICIO DE SALUD TALCAHUANO )
FEMALE	Other neurological disorders	Brain and other CNS cancer	CESFAM San Vicente (TALCAHUANO) - ( SERVICIO DE SALUD TALCAHUANO )
FEMALE	Headache	Chronic Tension-type headache	CESFAM San Vicente (TALCAHUANO) - ( SERVICIO DE SALUD TALCAHUANO )
FEMALE	Epilepsy		CESFAM La Floresta - ( SERVICIO DE SALUD TALCAHUANO )
MALE	Headache	Migraine	CESFAMAlcalde Leocán Portus - ( SERVICIO DE SALUD TALCAHUANO )
FEMALE	Epilepsy		CESFAM San Vicente (TALCAHUANO) - ( SERVICIO DE SALUD TALCAHUANO )
MALE	Epilepsy		CESFAMAlcalde Leocán Portus - ( SERVICIO DE SALUD TALCAHUANO )
FEMALE	Headache	Migraine	CESFAM Hualpencillo - ( SERVICIO DE SALUD TALCAHUANO )
MALE	Headache	Migraine	CESFAM La Floresta - ( SERVICIO DE SALUD TALCAHUANO )
FEMALE	Neuropathies y neuropathic pain.	Polineuropathy	HOSPITAL LAS HIGUERAS - ( SERVICIO DE SALUD TALCAHUANO )
MALE	Other neurological disorders	Others	CESFAM Hualpencillo - ( SERVICIO DE SALUD TALCAHUANO )
MALE	Epilepsy		CESFAMAlcalde Leocán Portus - ( SERVICIO DE SALUD TALCAHUANO )
FEMALE	Headache	Chronic migraine	CESFAM San Vicente (TALCAHUANO) - ( SERVICIO DE SALUD TALCAHUANO )
FEMALE	Other non neurological disorders	Other psychiatric disorders	CESAFM Paulina Avendaño Pereda - ( SERVICIO DE SALUD TALCAHUANO )
FEMALE	Headache	Tension-type headache	CESFAM Talcahuano Sur (HUALPEN) - ( SERVICIO DE SALUD TALCAHUANO )
FEMALE	Headache	Chronic migraine	CESFAM Los Cerros - ( SERVICIO DE SALUD TALCAHUANO )
FEMALE	Headache	Tension-type headache	CESFAM La Floresta - ( SERVICIO DE SALUD TALCAHUANO )
FEMALE	Headache	Chronic migraine	CESFAM San Vicente (TALCAHUANO) - ( SERVICIO DE SALUD TALCAHUANO )
FEMALE	Alzheimer's disease and other dementias	Mild cognitive impairment	CESFAM La Floresta - ( SERVICIO DE SALUD TALCAHUANO )
FEMALE	Headache	Tension-type headache	CESFAMAlcalde Leocán Portus - ( SERVICIO DE SALUD TALCAHUANO )
FEMALE	Neuropathies y neuropathic pain.	Radiculopathy	CESFAM San Vicente (TALCAHUANO) - ( SERVICIO DE SALUD TALCAHUANO )
FEMALE	Headache	Chronic migraine	CESFAM La Floresta - ( SERVICIO DE SALUD TALCAHUANO )
MALE	Other non neurological disorders	Syncope	CESFAM Hualpencillo - ( SERVICIO DE SALUD TALCAHUANO )
FEMALE	Headache	Chronic migraine	CECOF LEOCAN PORTUS - ( SERVICIO DE SALUD TALCAHUANO )
MALE	Parkinson's disease and Parkinsonism	Parkinson disease	CESAFM Paulina Avendaño Pereda - ( SERVICIO DE SALUD TALCAHUANO )
MALE	Epilepsy		CESFAM La Floresta - ( SERVICIO DE SALUD TALCAHUANO )
MALE	Essential tremor		CESFAM San Vicente (TALCAHUANO) - ( SERVICIO DE SALUD TALCAHUANO )
FEMALE	Neuropathies y neuropathic pain.	Entrampment neuropathy	CESFAM Hualpencillo - ( SERVICIO DE SALUD TALCAHUANO )
MALE	Epilepsy		CESFAMAlcalde Leocán Portus - ( SERVICIO DE SALUD TALCAHUANO )
FEMALE	Other neurological disorders	Others	CESFAM San Vicente (TALCAHUANO) - ( SERVICIO DE SALUD TALCAHUANO )
MALE	Epilepsy		CESFAM Hualpencillo - ( SERVICIO DE SALUD TALCAHUANO )
FEMALE	Neuropathies y neuropathic pain.	Postherpetic neuralgia	CESFAM San Vicente (TALCAHUANO) - ( SERVICIO DE SALUD TALCAHUANO )
FEMALE	Epilepsy		CESFAM Hualpencillo - ( SERVICIO DE SALUD TALCAHUANO )
FEMALE	Epilepsy		CESFAM Hualpencillo - ( SERVICIO DE SALUD TALCAHUANO )
FEMALE	Other non neurological disorders	Syncope	CESFAM Talcahuano Sur (HUALPEN) - ( SERVICIO DE SALUD TALCAHUANO )
MALE	Epilepsy		CESFAMAlcalde Leocán Portus - ( SERVICIO DE SALUD TALCAHUANO )
MALE	Headache	Migraine	CESFAM Talcahuano Sur (HUALPEN) - ( SERVICIO DE SALUD TALCAHUANO )
MALE	Epilepsy		CESFAMAlcalde Leocán Portus - ( SERVICIO DE SALUD TALCAHUANO )
MALE	Headache	Chronic Tension-type headache	CESFAM Hualpencillo - ( SERVICIO DE SALUD TALCAHUANO )
FEMALE	Headache	Migraine	CESFAMAlcalde Leocán Portus - ( SERVICIO DE SALUD TALCAHUANO )
MALE	Headache	Tension-type headache	CESFAM San Vicente (TALCAHUANO) - ( SERVICIO DE SALUD TALCAHUANO )
MALE	Headache	Other headaches	CESFAM San Vicente (TALCAHUANO) - ( SERVICIO DE SALUD TALCAHUANO )
FEMALE	Headache	Chronic migraine	CESFAM Talcahuano Sur (HUALPEN) - ( SERVICIO DE SALUD TALCAHUANO )
FEMALE	Headache	Chronic Tension-type headache	CECOF LEOCAN PORTUS - ( SERVICIO DE SALUD TALCAHUANO )
MALE	Alzheimer's disease and other dementias	Mild cognitive impairment	CECOF LEOCAN PORTUS - ( SERVICIO DE SALUD TALCAHUANO )
MALE	Other neurological disorders	Others	CESFAM San Vicente (TALCAHUANO) - ( SERVICIO DE SALUD TALCAHUANO )
MALE	Traumatic brain injury		CESFAM San Vicente (TALCAHUANO) - ( SERVICIO DE SALUD TALCAHUANO )
MALE	Parkinson's disease and Parkinsonism	Parkinson disease	CESFAM Talcahuano Sur (HUALPEN) - ( SERVICIO DE SALUD TALCAHUANO )
MALE	Epilepsy		CESFAM Talcahuano Sur (HUALPEN) - ( SERVICIO DE SALUD TALCAHUANO )
FEMALE	Neuropathies y neuropathic pain.	Entrampment neuropathy	CESFAM Talcahuano Sur (HUALPEN) - ( SERVICIO DE SALUD TALCAHUANO )
MALE	Neuropathies y neuropathic pain.	Polineuropathy	CESFAM Hualpencillo - ( SERVICIO DE SALUD TALCAHUANO )
MALE	Other non neurological disorders	Other psychiatric disorders	CESFAM San Vicente (TALCAHUANO) - ( SERVICIO DE SALUD TALCAHUANO )
FEMALE	Epilepsy		CESFAM San Vicente (TALCAHUANO) - ( SERVICIO DE SALUD TALCAHUANO )
FEMALE	Other neurological disorders	Others	HOSPITAL LAS HIGUERAS - ( SERVICIO DE SALUD TALCAHUANO )
FEMALE	Headache	Migraine	CESFAM Talcahuano Sur (HUALPEN) - ( SERVICIO DE SALUD TALCAHUANO )
FEMALE	Other non neurological disorders	Others	CESFAM San Vicente (TALCAHUANO) - ( SERVICIO DE SALUD TALCAHUANO )
FEMALE	Neuropathies y neuropathic pain.	Trigeminal neuralgia	CESFAM Los Cerros - ( SERVICIO DE SALUD TALCAHUANO )
FEMALE	Headache	Chronic migraine	CESFAM Los Cerros - ( SERVICIO DE SALUD TALCAHUANO )
FEMALE	Essential tremor		HOSPITAL LAS HIGUERAS - ( SERVICIO DE SALUD TALCAHUANO )
MALE	Other neurological disorders	Motor neuron disease	CESAFM Paulina Avendaño Pereda - ( SERVICIO DE SALUD TALCAHUANO )
FEMALE	Epilepsy		CESFAM Talcahuano Sur (HUALPEN) - ( SERVICIO DE SALUD TALCAHUANO )
FEMALE	Essential tremor		CECOF LEOCAN PORTUS - ( SERVICIO DE SALUD TALCAHUANO )
FEMALE	Stroke	Ischemic	CESFAM San Vicente (TALCAHUANO) - ( SERVICIO DE SALUD TALCAHUANO )
MALE	Other non neurological disorders	Syncope	CESFAMAlcalde Leocán Portus - ( SERVICIO DE SALUD TALCAHUANO )
MALE	Stroke	Ischemic	CESFAMAlcalde Leocán Portus - ( SERVICIO DE SALUD TALCAHUANO )
FEMALE	Headache	Migraine	CESFAM Los Cerros - ( SERVICIO DE SALUD TALCAHUANO )
FEMALE	Neuropathies y neuropathic pain.	Polineuropathy	CESFAM Los Cerros - ( SERVICIO DE SALUD TALCAHUANO )
FEMALE	Headache	Migraine	CESFAM Hualpencillo - ( SERVICIO DE SALUD TALCAHUANO )
FEMALE	Other non neurological disorders	Fibromyalgia	CESFAM Hualpencillo - ( SERVICIO DE SALUD TALCAHUANO )
FEMALE	Epilepsy		CESFAM San Vicente (TALCAHUANO) - ( SERVICIO DE SALUD TALCAHUANO )
FEMALE	Headache	Chronic migraine	CESFAMAlcalde Leocán Portus - ( SERVICIO DE SALUD TALCAHUANO )
MALE	Other non neurological disorders	Other psychiatric disorders	CESFAMAlcalde Leocán Portus - ( SERVICIO DE SALUD TALCAHUANO )
MALE	Headache	Migraine	CESFAM La Floresta - ( SERVICIO DE SALUD TALCAHUANO )
MALE	Epilepsy		HOSPITAL LAS HIGUERAS - ( SERVICIO DE SALUD TALCAHUANO )
FEMALE	Epilepsy		CESFAM Hualpencillo - ( SERVICIO DE SALUD TALCAHUANO )
FEMALE	Headache	Tension-type headache	CESFAM Hualpencillo - ( SERVICIO DE SALUD TALCAHUANO )
FEMALE	Stroke	Ischemic	CESFAM La Floresta - ( SERVICIO DE SALUD TALCAHUANO )
FEMALE	Stroke	Hemorragic	CESFAM Hualpencillo - ( SERVICIO DE SALUD TALCAHUANO )
FEMALE	Other neurological disorders	Vertigo	CESFAM La Floresta - ( SERVICIO DE SALUD TALCAHUANO )
FEMALE	Essential tremor		CESFAMAlcalde Leocán Portus - ( SERVICIO DE SALUD TALCAHUANO )
MALE	Epilepsy		CESFAM Los Cerros - ( SERVICIO DE SALUD TALCAHUANO )
MALE	Epilepsy		CESFAMAlcalde Leocán Portus - ( SERVICIO DE SALUD TALCAHUANO )
FEMALE	Headache	Chronic migraine	CESFAM Los Cerros - ( SERVICIO DE SALUD TALCAHUANO )
FEMALE	Epilepsy		CESFAM Los Cerros - ( SERVICIO DE SALUD TALCAHUANO )
FEMALE	Other neurological disorders	Hemifacial spasm, tics and distonia	CESFAM San Vicente (TALCAHUANO) - ( SERVICIO DE SALUD TALCAHUANO )
MALE	Headache	Migraine	CESAFM Paulina Avendaño Pereda - ( SERVICIO DE SALUD TALCAHUANO )
FEMALE	Headache	Chronic Tension-type headache	CESFAM Hualpencillo - ( SERVICIO DE SALUD TALCAHUANO )
MALE	Epilepsy		CESFAM San Vicente (TALCAHUANO) - ( SERVICIO DE SALUD TALCAHUANO )
FEMALE	Other neurological disorders	Others	CESFAM La Floresta - ( SERVICIO DE SALUD TALCAHUANO )
FEMALE	Headache	Migraine	CESFAM Hualpencillo - ( SERVICIO DE SALUD TALCAHUANO )
FEMALE	Headache	Migraine	CESFAM Hualpencillo - ( SERVICIO DE SALUD TALCAHUANO )
FEMALE	Headache	Chronic Tension-type headache	CESFAM Hualpencillo - ( SERVICIO DE SALUD TALCAHUANO )
FEMALE	Headache	Tension-type headache	CESFAMAlcalde Leocán Portus - ( SERVICIO DE SALUD TALCAHUANO )
MALE	Stroke	Ischemic	CESAFM Paulina Avendaño Pereda - ( SERVICIO DE SALUD TALCAHUANO )
FEMALE	Headache	Chronic migraine	CESFAM San Vicente (TALCAHUANO) - ( SERVICIO DE SALUD TALCAHUANO )
MALE	Stroke	Ischemic	CESFAM Talcahuano Sur (HUALPEN) - ( SERVICIO DE SALUD TALCAHUANO )
MALE	Epilepsy		CESFAM San Vicente (TALCAHUANO) - ( SERVICIO DE SALUD TALCAHUANO )
FEMALE	Other non neurological disorders	Other psychiatric disorders	CESFAM Hualpencillo - ( SERVICIO DE SALUD TALCAHUANO )
FEMALE	Stroke	Hemorragic	CESFAM La Floresta - ( SERVICIO DE SALUD TALCAHUANO )
FEMALE	Epilepsy		CESFAM La Floresta - ( SERVICIO DE SALUD TALCAHUANO )
FEMALE	Headache	Migraine	CESFAM Los Cerros - ( SERVICIO DE SALUD TALCAHUANO )
FEMALE	Headache	Chronic migraine	CESFAM Talcahuano Sur (HUALPEN) - ( SERVICIO DE SALUD TALCAHUANO )
FEMALE	Other non neurological disorders	Others	CESFAMAlcalde Leocán Portus - ( SERVICIO DE SALUD TALCAHUANO )
FEMALE	Headache	Chronic migraine	CECOF LEOCAN PORTUS - ( SERVICIO DE SALUD TALCAHUANO )
FEMALE	Other neurological disorders	Others	CESFAM Los Cerros - ( SERVICIO DE SALUD TALCAHUANO )
FEMALE	Headache	Chronic migraine	CESFAM San Vicente (TALCAHUANO) - ( SERVICIO DE SALUD TALCAHUANO )
FEMALE	Epilepsy		CESFAM Los Cerros - ( SERVICIO DE SALUD TALCAHUANO )
MALE	Alzheimer's disease and other dementias	Alzheimer's disease	CESFAMAlcalde Leocán Portus - ( SERVICIO DE SALUD TALCAHUANO )
FEMALE	Other non neurological disorders	Depression	CECOF LEOCAN PORTUS - ( SERVICIO DE SALUD TALCAHUANO )
FEMALE	Alzheimer's disease and other dementias	Alzheimer's disease	CESFAMAlcalde Leocán Portus - ( SERVICIO DE SALUD TALCAHUANO )
FEMALE	Headache	Chronic Tension-type headache	CESFAM Hualpencillo - ( SERVICIO DE SALUD TALCAHUANO )
MALE	Headache	Tension-type headache	CESFAM La Floresta - ( SERVICIO DE SALUD TALCAHUANO )
FEMALE	Headache	Tension-type headache	CESFAM La Floresta - ( SERVICIO DE SALUD TALCAHUANO )
MALE	Other neurological disorders	Motor neuron disease	CESFAM Talcahuano Sur (HUALPEN) - ( SERVICIO DE SALUD TALCAHUANO )
MALE	Other non neurological disorders	Other psychiatric disorders	CESFAMAlcalde Leocán Portus - ( SERVICIO DE SALUD TALCAHUANO )
FEMALE	Headache	Chronic Tension-type headache	CESFAM San Vicente (TALCAHUANO) - ( SERVICIO DE SALUD TALCAHUANO )
MALE	Epilepsy		CESFAM Hualpencillo - ( SERVICIO DE SALUD TALCAHUANO )
MALE	Parkinson's disease and Parkinsonism	Parkinson disease	CESFAM Los Cerros - ( SERVICIO DE SALUD TALCAHUANO )
FEMALE	Headache	Chronic migraine	CESFAM San Vicente (TALCAHUANO) - ( SERVICIO DE SALUD TALCAHUANO )
MALE	Other non neurological disorders	Others	CESFAM San Vicente (TALCAHUANO) - ( SERVICIO DE SALUD TALCAHUANO )
MALE	Stroke	Ischemic	CESFAM San Vicente (TALCAHUANO) - ( SERVICIO DE SALUD TALCAHUANO )
MALE	Other non neurological disorders	Other psychiatric disorders	CESFAM Talcahuano Sur (HUALPEN) - ( SERVICIO DE SALUD TALCAHUANO )
FEMALE	Epilepsy		CESFAM Hualpencillo - ( SERVICIO DE SALUD TALCAHUANO )
FEMALE	Epilepsy		CESFAM Los Cerros - ( SERVICIO DE SALUD TALCAHUANO )
FEMALE	Headache	Chronic Tension-type headache	CESFAM Hualpencillo - ( SERVICIO DE SALUD TALCAHUANO )
FEMALE	Headache	Chronic Tension-type headache	CESFAM Hualpencillo - ( SERVICIO DE SALUD TALCAHUANO )
MALE	Epilepsy		CESFAM Los Cerros - ( SERVICIO DE SALUD TALCAHUANO )
MALE	Other neurological disorders	Intellectual disability	CESFAMAlcalde Leocán Portus - ( SERVICIO DE SALUD TALCAHUANO )
FEMALE	Epilepsy		CESFAM San Vicente (TALCAHUANO) - ( SERVICIO DE SALUD TALCAHUANO )
FEMALE	Headache	Migraine	CESFAM Hualpencillo - ( SERVICIO DE SALUD TALCAHUANO )
MALE	Parkinson's disease and Parkinsonism	Parkinson disease	CESFAMAlcalde Leocán Portus - ( SERVICIO DE SALUD TALCAHUANO )
FEMALE	Headache	Chronic migraine	CESFAM San Vicente (TALCAHUANO) - ( SERVICIO DE SALUD TALCAHUANO )
FEMALE	Headache	Migraine	CESFAM Hualpencillo - ( SERVICIO DE SALUD TALCAHUANO )
MALE	Headache	Chronic Tension-type headache	CESFAM San Vicente (TALCAHUANO) - ( SERVICIO DE SALUD TALCAHUANO )
FEMALE	Other neurological disorders	Brain and other CNS cancer	CESFAMAlcalde Leocán Portus - ( SERVICIO DE SALUD TALCAHUANO )
FEMALE	Headache	Chronic migraine	CESFAM San Vicente (TALCAHUANO) - ( SERVICIO DE SALUD TALCAHUANO )
FEMALE	Headache	Other headaches	CESFAM Hualpencillo - ( SERVICIO DE SALUD TALCAHUANO )
FEMALE	Headache	Migraine	CESFAMAlcalde Leocán Portus - ( SERVICIO DE SALUD TALCAHUANO )
FEMALE	Neuropathies y neuropathic pain.	Polineuropathy	CESFAM Los Cerros - ( SERVICIO DE SALUD TALCAHUANO )
FEMALE	Other non neurological disorders	Other psychiatric disorders	CESFAM San Vicente (TALCAHUANO) - ( SERVICIO DE SALUD TALCAHUANO )
MALE	Other non neurological disorders	Syncope	CESFAM San Vicente (TALCAHUANO) - ( SERVICIO DE SALUD TALCAHUANO )
FEMALE	Epilepsy		CESFAM San Vicente (TALCAHUANO) - ( SERVICIO DE SALUD TALCAHUANO )
FEMALE	Headache	Tension-type headache	CESFAM Hualpencillo - ( SERVICIO DE SALUD TALCAHUANO )
FEMALE	Headache	Chronic migraine	CESFAM Talcahuano Sur (HUALPEN) - ( SERVICIO DE SALUD TALCAHUANO )
FEMALE	Headache	Tension-type headache	CESFAM Talcahuano Sur (HUALPEN) - ( SERVICIO DE SALUD TALCAHUANO )
MALE	Essential tremor		CESFAM Talcahuano Sur (HUALPEN) - ( SERVICIO DE SALUD TALCAHUANO )
FEMALE	Headache	Migraine	CESFAM San Vicente (TALCAHUANO) - ( SERVICIO DE SALUD TALCAHUANO )
FEMALE	Other non neurological disorders	Depression	CESFAM Los Cerros - ( SERVICIO DE SALUD TALCAHUANO )
FEMALE	Other neurological disorders	Others	CESFAM Los Cerros - ( SERVICIO DE SALUD TALCAHUANO )
MALE	Other neurological disorders	Intellectual disability	CESFAM San Vicente (TALCAHUANO) - ( SERVICIO DE SALUD TALCAHUANO )
FEMALE	Neuropathies y neuropathic pain.	Polineuropathy	CESFAM Los Cerros - ( SERVICIO DE SALUD TALCAHUANO )
FEMALE	Headache	Chronic migraine	CESFAM Los Cerros - ( SERVICIO DE SALUD TALCAHUANO )
FEMALE	Alzheimer's disease and other dementias	Alzheimer's disease	CESFAM San Vicente (TALCAHUANO) - ( SERVICIO DE SALUD TALCAHUANO )
FEMALE	Alzheimer's disease and other dementias	Alzheimer's disease	CESFAM Hualpencillo - ( SERVICIO DE SALUD TALCAHUANO )
FEMALE	Alzheimer's disease and other dementias	Alzheimer's disease	CESFAM Alcalde Leocán Portus - ( SERVICIO DE SALUD TALCAHUANO )
FEMALE	Alzheimer's disease and other dementias	Alzheimer's disease	CESAFM Paulina Avendaño Pereda - ( SERVICIO DE SALUD TALCAHUANO )
FEMALE	Alzheimer's disease and other dementias	Alzheimer's disease	CESFAM Alcalde Leocán Portus - ( SERVICIO DE SALUD TALCAHUANO )
FEMALE	Alzheimer's disease and other dementias	Alzheimer's disease	CESFAM Alcalde Leocán Portus - ( SERVICIO DE SALUD TALCAHUANO )
MALE	Alzheimer's disease and other dementias	Alzheimer's disease	CESFAM Alcalde Leocán Portus - ( SERVICIO DE SALUD TALCAHUANO )
MALE	Alzheimer's disease and other dementias	Alzheimer's disease	CESFAM San Vicente (TALCAHUANO) - ( SERVICIO DE SALUD TALCAHUANO )
MALE	Alzheimer's disease and other dementias	Alzheimer's disease	CESFAM Alcalde Leocán Portus - ( SERVICIO DE SALUD TALCAHUANO )
MALE	Alzheimer's disease and other dementias	Alzheimer's disease	CESFAM Talcahuano Sur (HUALPEN) - ( SERVICIO DE SALUD TALCAHUANO )
MALE	Alzheimer's disease and other dementias	Alzheimer's disease	CESFAM Hualpencillo - ( SERVICIO DE SALUD TALCAHUANO )
MALE	Epilepsy		CESFAM San Vicente (TALCAHUANO) - ( SERVICIO DE SALUD TALCAHUANO )
FEMALE	Essential tremor		CESFAM Hualpencillo - ( SERVICIO DE SALUD TALCAHUANO )
FEMALE	Essential tremor		CESFAM Hualpencillo - ( SERVICIO DE SALUD TALCAHUANO )
FEMALE	Essential tremor		CESFAM Talcahuano Sur (HUALPEN) - ( SERVICIO DE SALUD TALCAHUANO )
FEMALE	Essential tremor		CESFAM Hualpencillo - ( SERVICIO DE SALUD TALCAHUANO )
MALE	Essential tremor		CESFAM San Vicente (TALCAHUANO) - ( SERVICIO DE SALUD TALCAHUANO )
MALE	Essential tremor		CESFAM Los Cerros - ( SERVICIO DE SALUD TALCAHUANO )
FEMALE	Headache	Migraine	CESFAM San Vicente (TALCAHUANO) - ( SERVICIO DE SALUD TALCAHUANO )
FEMALE	Headache	Migraine	CESFAM San Vicente (TALCAHUANO) - ( SERVICIO DE SALUD TALCAHUANO )
FEMALE	Headache	Migraine	CESFAM Alcalde Leocán Portus - ( SERVICIO DE SALUD TALCAHUANO )
MALE	Headache	Migraine	CESFAM Los Cerros - ( SERVICIO DE SALUD TALCAHUANO )
FEMALE	Neuropathies y neuropathic pain.	Polineuropathy	CESFAM Los Cerros - ( SERVICIO DE SALUD TALCAHUANO )
MALE	Neuropathies y neuropathic pain.	Polineuropathy	CESFAM San Vicente (TALCAHUANO) - ( SERVICIO DE SALUD TALCAHUANO )
FEMALE	Neuropathies y neuropathic pain.	Trigeminal neuralgia	CESFAM Alcalde Leocán Portus - ( SERVICIO DE SALUD TALCAHUANO )
MALE	Other neurological disorders	Hemifacial spasm, tics and distonia	CESFAM Talcahuano Sur (HUALPEN) - ( SERVICIO DE SALUD TALCAHUANO )
MALE	Other neurological disorders	Others	CESFAM Los Cerros - ( SERVICIO DE SALUD TALCAHUANO )
FEMALE	Parkinson's disease and Parkinsonism	Parkinson disease	CESFAM Talcahuano Sur (HUALPEN) - ( SERVICIO DE SALUD TALCAHUANO )
FEMALE	Parkinson's disease and Parkinsonism	Parkinson disease	CESFAM La Floresta - ( SERVICIO DE SALUD TALCAHUANO )
FEMALE	Parkinson's disease and Parkinsonism	Parkinson disease	CESFAM La Floresta - ( SERVICIO DE SALUD TALCAHUANO )
FEMALE	Parkinson's disease and Parkinsonism	Parkinson disease	CESFAM Alcalde Leocán Portus - ( SERVICIO DE SALUD TALCAHUANO )
FEMALE	Parkinson's disease and Parkinsonism	Parkinson disease	CESFAM Los Cerros - ( SERVICIO DE SALUD TALCAHUANO )
FEMALE	Parkinson's disease and Parkinsonism	Parkinson disease	CESFAM Talcahuano Sur (HUALPEN) - ( SERVICIO DE SALUD TALCAHUANO )
MALE	Parkinson's disease and Parkinsonism	Parkinson disease	CESFAM Hualpencillo - ( SERVICIO DE SALUD TALCAHUANO )
MALE	Parkinson's disease and Parkinsonism	Parkinson disease	CESFAM Alcalde Leocán Portus - ( SERVICIO DE SALUD TALCAHUANO )
MALE	Parkinson's disease and Parkinsonism	Parkinson disease	CESFAM Talcahuano Sur (HUALPEN) - ( SERVICIO DE SALUD TALCAHUANO )
MALE	Parkinson's disease and Parkinsonism	Parkinson disease	CESFAM Los Cerros - ( SERVICIO DE SALUD TALCAHUANO )
MALE	Parkinson's disease and Parkinsonism	Parkinson disease	CESFAM San Vicente (TALCAHUANO) - ( SERVICIO DE SALUD TALCAHUANO )
MALE	Parkinson's disease and Parkinsonism	Parkinson disease	CESFAM Hualpencillo - ( SERVICIO DE SALUD TALCAHUANO )
MALE	Stroke	Ischemic	CESFAM Hualpencillo - ( SERVICIO DE SALUD TALCAHUANO )
MALE	Stroke	Others	CESFAM Hualpencillo - ( SERVICIO DE SALUD TALCAHUANO )
FEMALE	Other non neurological disorders	Others	Hospital de TOME - ( SERVICIO DE SALUD TALCAHUANO )
FEMALE	Parkinson's disease and Parkinsonism	Parkinson disease	HOSPITAL LAS HIGUERAS - ( SERVICIO DE SALUD TALCAHUANO )
FEMALE	Headache	Chronic migraine	CESFAM San Vicente (TALCAHUANO) - ( SERVICIO DE SALUD TALCAHUANO )
FEMALE	Traumatic brain injury		Hospital Penco Lirquen - ( SERVICIO DE SALUD TALCAHUANO )
MALE	Headache	Chronic migraine	CESFAMAlcalde Leocán Portus - ( SERVICIO DE SALUD TALCAHUANO )
MALE	Headache	Chronic migraine	CESFAMAlcalde Leocán Portus - ( SERVICIO DE SALUD TALCAHUANO )
FEMALE	Headache	Tension-type headache	CESFAMAlcalde Leocán Portus - ( SERVICIO DE SALUD TALCAHUANO )
FEMALE	Parkinson's disease and Parkinsonism	Parkinson disease	CESFAM San Vicente (TALCAHUANO) - ( SERVICIO DE SALUD TALCAHUANO )
MALE	Other non neurological disorders	Others	CESFAMAlcalde Leocán Portus - ( SERVICIO DE SALUD TALCAHUANO )
FEMALE	Headache	Chronic migraine	CESAFM Paulina Avendaño Pereda - ( SERVICIO DE SALUD TALCAHUANO )
MALE	Other neurological disorders	Motor mononeuropathy (Ocular and facial)	Hospital de TOME - ( SERVICIO DE SALUD TALCAHUANO )
MALE	Alzheimer's disease and other dementias	Demential syndrome (first evaluation)	Hospital Penco Lirquen - ( SERVICIO DE SALUD TALCAHUANO )
FEMALE	Headache	Migraine	CESFAMAlcalde Leocán Portus - ( SERVICIO DE SALUD TALCAHUANO )
FEMALE	Essential tremor		CESAFM Paulina Avendaño Pereda - ( SERVICIO DE SALUD TALCAHUANO )
FEMALE	Parkinson's disease and Parkinsonism	Parkinson disease	CESFAM San Vicente (TALCAHUANO) - ( SERVICIO DE SALUD TALCAHUANO )
MALE	Other non neurological disorders	Other psychiatric disorders	Hospital Penco Lirquen - ( SERVICIO DE SALUD TALCAHUANO )
MALE	Essential tremor		CESFAM Los Cerros - ( SERVICIO DE SALUD TALCAHUANO )
FEMALE	Headache	Chronic migraine	CESFAMAlcalde Leocán Portus - ( SERVICIO DE SALUD TALCAHUANO )
FEMALE	Headache	Migraine	CESFAMAlcalde Leocán Portus - ( SERVICIO DE SALUD TALCAHUANO )
MALE	Other neurological disorders	Brain and other CNS cancer	Hospital Penco Lirquen - ( SERVICIO DE SALUD TALCAHUANO )
FEMALE	Parkinson's disease and Parkinsonism	Parkinsonian Syndrome (First evaluation)	CESFAM San Vicente (TALCAHUANO) - ( SERVICIO DE SALUD TALCAHUANO )
FEMALE	Headache	Migraine	CESFAMAlcalde Leocán Portus - ( SERVICIO DE SALUD TALCAHUANO )
FEMALE	Headache	Migraine	CESFAM San Vicente (TALCAHUANO) - ( SERVICIO DE SALUD TALCAHUANO )
FEMALE	Headache	Migraine	CESFAMAlcalde Leocán Portus - ( SERVICIO DE SALUD TALCAHUANO )
MALE	Other non neurological disorders	Other psychiatric disorders	Hospital de TOME - ( SERVICIO DE SALUD TALCAHUANO )
FEMALE	Other non neurological disorders	Syncope	CESAFM Paulina Avendaño Pereda - ( SERVICIO DE SALUD TALCAHUANO )
FEMALE	Headache	Chronic migraine	CESFAMAlcalde Leocán Portus - ( SERVICIO DE SALUD TALCAHUANO )
FEMALE	Headache	Chronic migraine	CESFAMAlcalde Leocán Portus - ( SERVICIO DE SALUD TALCAHUANO )
FEMALE	Headache	Migraine	CESFAMAlcalde Leocán Portus - ( SERVICIO DE SALUD TALCAHUANO )
FEMALE	Stroke	Ischemic	CESAFM Paulina Avendaño Pereda - ( SERVICIO DE SALUD TALCAHUANO )
FEMALE	Alzheimer's disease and other dementias	Alzheimer's disease	CESFAMAlcalde Leocán Portus - ( SERVICIO DE SALUD TALCAHUANO )
FEMALE	Essential tremor		CECOF ESMERALDA - ( SERVICIO DE SALUD TALCAHUANO )
MALE	Other neurological disorders	Others	CESAFM Paulina Avendaño Pereda - ( SERVICIO DE SALUD TALCAHUANO )
FEMALE	Other neurological disorders	Vertigo	CESAFM Paulina Avendaño Pereda - ( SERVICIO DE SALUD TALCAHUANO )
FEMALE	Headache	Chronic migraine	CESFAM La Floresta - ( SERVICIO DE SALUD TALCAHUANO )
MALE	Headache	Chronic Tension-type headache	CESFAM La Floresta - ( SERVICIO DE SALUD TALCAHUANO )
MALE	Headache	Chronic migraine	CESFAMAlcalde Leocán Portus - ( SERVICIO DE SALUD TALCAHUANO )
FEMALE	Headache	Chronic migraine	CESFAM La Floresta - ( SERVICIO DE SALUD TALCAHUANO )
FEMALE	Parkinson's disease and Parkinsonism	Parkinsonian Syndrome (First evaluation)	CESFAMAlcalde Leocán Portus - ( SERVICIO DE SALUD TALCAHUANO )
MALE	Essential tremor		CESFAM Talcahuano Sur (HUALPEN) - ( SERVICIO DE SALUD TALCAHUANO )
FEMALE	Neuropathies y neuropathic pain.	Postherpetic neuralgia	CESFAM Talcahuano Sur (HUALPEN) - ( SERVICIO DE SALUD TALCAHUANO )
FEMALE	Headache	Chronic migraine	CESFAM Hualpencillo - ( SERVICIO DE SALUD TALCAHUANO )
MALE	Parkinson's disease and Parkinsonism	Parkinson disease	CESFAM Hualpencillo - ( SERVICIO DE SALUD TALCAHUANO )
MALE	Alzheimer's disease and other dementias	Other dementias	CESFAM Hualpencillo - ( SERVICIO DE SALUD TALCAHUANO )
FEMALE	Neuropathies y neuropathic pain.	Radiculopathy	CESFAM Hualpencillo - ( SERVICIO DE SALUD TALCAHUANO )
FEMALE	Headache	Migraine	CESFAM Penco - ( SERVICIO DE SALUD TALCAHUANO )
MALE	Headache	Chronic migraine	CESFAMAlcalde Leocán Portus - ( SERVICIO DE SALUD TALCAHUANO )
MALE	Other non neurological disorders	Others	CECOF ESMERALDA - ( SERVICIO DE SALUD TALCAHUANO )
FEMALE	Parkinson's disease and Parkinsonism	Parkinsonian Syndrome (First evaluation)	CESFAM San Vicente (TALCAHUANO) - ( SERVICIO DE SALUD TALCAHUANO )
FEMALE	Headache	Chronic migraine	CESFAM La Floresta - ( SERVICIO DE SALUD TALCAHUANO )
FEMALE	Headache	Chronic migraine	CESFAM La Floresta - ( SERVICIO DE SALUD TALCAHUANO )
FEMALE	Other non neurological disorders	Syncope	CESFAM Talcahuano Sur (HUALPEN) - ( SERVICIO DE SALUD TALCAHUANO )
MALE	Parkinson's disease and Parkinsonism	Parkinsonian Syndrome (First evaluation)	CESFAM Talcahuano Sur (HUALPEN) - ( SERVICIO DE SALUD TALCAHUANO )
FEMALE	Alzheimer's disease and other dementias	Vascular and Alzheimer's dementia	CESFAM Talcahuano Sur (HUALPEN) - ( SERVICIO DE SALUD TALCAHUANO )
MALE	Alzheimer's disease and other dementias	Mild cognitive impairment	CESFAM Hualpencillo - ( SERVICIO DE SALUD TALCAHUANO )
MALE	Parkinson's disease and Parkinsonism	Parkinsonian Syndrome (First evaluation)	CESFAM Talcahuano Sur (HUALPEN) - ( SERVICIO DE SALUD TALCAHUANO )
FEMALE	Headache	Chronic migraine	CESFAM Hualpencillo - ( SERVICIO DE SALUD TALCAHUANO )
MALE	Alzheimer's disease and other dementias	Vascular and Alzheimer's dementia	CESFAM Hualpencillo - ( SERVICIO DE SALUD TALCAHUANO )
MALE	Stroke	Ischemic	Hospital de TOME - ( SERVICIO DE SALUD TALCAHUANO )
MALE	Headache	Migraine	CESFAMAlcalde Leocán Portus - ( SERVICIO DE SALUD TALCAHUANO )
FEMALE	Other non neurological disorders	Syncope	CESFAM Hualpencillo - ( SERVICIO DE SALUD TALCAHUANO )
FEMALE	Other non neurological disorders	Others	Hospital de TOME - ( SERVICIO DE SALUD TALCAHUANO )
MALE	Neuropathies y neuropathic pain.	Polineuropathy	CESFAM Los Cerros - ( SERVICIO DE SALUD TALCAHUANO )
FEMALE	Headache	Chronic Tension-type headache	CESFAM Talcahuano Sur (HUALPEN) - ( SERVICIO DE SALUD TALCAHUANO )
FEMALE	Parkinson's disease and Parkinsonism	Parkinson disease	CESFAM La Floresta - ( SERVICIO DE SALUD TALCAHUANO )
MALE	Headache	Migraine	CESFAMAlcalde Leocán Portus - ( SERVICIO DE SALUD TALCAHUANO )
MALE	Headache	Chronic Tension-type headache	CESFAM Hualpencillo - ( SERVICIO DE SALUD TALCAHUANO )
FEMALE	Headache	Chronic migraine	CESFAM Hualpencillo - ( SERVICIO DE SALUD TALCAHUANO )
MALE	Other non neurological disorders	Other psychiatric disorders	CESFAM Hualpencillo - ( SERVICIO DE SALUD TALCAHUANO )
MALE	Essential tremor		CESFAM Los Cerros - ( SERVICIO DE SALUD TALCAHUANO )
FEMALE	Other neurological disorders	Brain and other CNS cancer	CESFAM Penco - ( SERVICIO DE SALUD TALCAHUANO )
FEMALE	Headache	Migraine	CESFAM Penco - ( SERVICIO DE SALUD TALCAHUANO )
MALE	Headache	Migraine	CESFAM Penco - ( SERVICIO DE SALUD TALCAHUANO )
MALE	Headache	Chronic migraine	CESFAM Penco - ( SERVICIO DE SALUD TALCAHUANO )
MALE	Parkinson's disease and Parkinsonism	Parkinson disease	CESFAM San Vicente (TALCAHUANO) - ( SERVICIO DE SALUD TALCAHUANO )
MALE	Parkinson's disease and Parkinsonism	Atypical Parkinsonian Disorders	CESFAM San Vicente (TALCAHUANO) - ( SERVICIO DE SALUD TALCAHUANO )
FEMALE	Headache	Chronic migraine	CESAFM Paulina Avendaño Pereda - ( SERVICIO DE SALUD TALCAHUANO )
FEMALE	Headache	Chronic migraine	CESAFM Paulina Avendaño Pereda - ( SERVICIO DE SALUD TALCAHUANO )
FEMALE	Alzheimer's disease and other dementias	Alzheimer's disease	CESFAMAlcalde Leocán Portus - ( SERVICIO DE SALUD TALCAHUANO )
FEMALE	Alzheimer's disease and other dementias	Alzheimer's disease	CESFAMAlcalde Leocán Portus - ( SERVICIO DE SALUD TALCAHUANO )
MALE	Epilepsy		CESFAM Hualpencillo - ( SERVICIO DE SALUD TALCAHUANO )
MALE	Headache	Tension-type headache	CESFAM Hualpencillo - ( SERVICIO DE SALUD TALCAHUANO )
FEMALE	Essential tremor		CESAFM Paulina Avendaño Pereda - ( SERVICIO DE SALUD TALCAHUANO )
FEMALE	Parkinson's disease and Parkinsonism	Parkinsonian Syndrome (First evaluation)	CESFAMAlcalde Leocán Portus - ( SERVICIO DE SALUD TALCAHUANO )
MALE	Epilepsy		Hospital de TOME - ( SERVICIO DE SALUD TALCAHUANO )
MALE	Essential tremor		CESFAMAlcalde Leocán Portus - ( SERVICIO DE SALUD TALCAHUANO )
MALE	Headache	Chronic Tension-type headache	CESFAM Los Cerros - ( SERVICIO DE SALUD TALCAHUANO )
FEMALE	Headache	Migraine	CESFAM Los Cerros - ( SERVICIO DE SALUD TALCAHUANO )
FEMALE	Spinal cord injury		Hospital de TOME - ( SERVICIO DE SALUD TALCAHUANO )
FEMALE	Stroke	Ischemic	Hospital de TOME - ( SERVICIO DE SALUD TALCAHUANO )
FEMALE	Other neurological disorders	Vertigo	Hospital de TOME - ( SERVICIO DE SALUD TALCAHUANO )
FEMALE	Neuropathies y neuropathic pain.	Polineuropathy	CESAFM Paulina Avendaño Pereda - ( SERVICIO DE SALUD TALCAHUANO )
MALE	Other non neurological disorders	Others	CESAFM Paulina Avendaño Pereda - ( SERVICIO DE SALUD TALCAHUANO )
MALE	Headache	Chronic Tension-type headache	CESFAM Hualpencillo - ( SERVICIO DE SALUD TALCAHUANO )
FEMALE	Neuropathies y neuropathic pain.	Entrampment neuropathy	CESFAM Hualpencillo - ( SERVICIO DE SALUD TALCAHUANO )
MALE	Headache	Migraine	CESFAM La Floresta - ( SERVICIO DE SALUD TALCAHUANO )
FEMALE	Other neurological disorders	Others	CESFAM Hualpencillo - ( SERVICIO DE SALUD TALCAHUANO )
FEMALE	Other neurological disorders	Motor mononeuropathy (Ocular and facial)	CESFAM La Floresta - ( SERVICIO DE SALUD TALCAHUANO )
MALE	Essential tremor		CESFAM Talcahuano Sur (HUALPEN) - ( SERVICIO DE SALUD TALCAHUANO )
FEMALE	Headache	Chronic migraine	CESFAM Dr. Alberto Reyes - ( SERVICIO DE SALUD TALCAHUANO )
FEMALE	Other neurological disorders	Myasthenia gravis	CESFAM Dr. Alberto Reyes - ( SERVICIO DE SALUD TALCAHUANO )
MALE	Other neurological disorders	Brain and other CNS cancer	Hospital de TOME - ( SERVICIO DE SALUD TALCAHUANO )
MALE	Other non neurological disorders	Others	CESFAMAlcalde Leocán Portus - ( SERVICIO DE SALUD TALCAHUANO )
MALE	Alzheimer's disease and other dementias	Mild cognitive impairment	CESFAM Talcahuano Sur (HUALPEN) - ( SERVICIO DE SALUD TALCAHUANO )
FEMALE	Essential tremor		CESFAM Talcahuano Sur (HUALPEN) - ( SERVICIO DE SALUD TALCAHUANO )
MALE	Alzheimer's disease and other dementias	Traumatic brain injury dementia	CESFAM La Floresta - ( SERVICIO DE SALUD TALCAHUANO )
FEMALE	Headache	Chronic migraine	CESAFM Paulina Avendaño Pereda - ( SERVICIO DE SALUD TALCAHUANO )
MALE	Parkinson's disease and Parkinsonism	Parkinson disease	Hospital de TOME - ( SERVICIO DE SALUD TALCAHUANO )
FEMALE	Stroke	Ischemic	Hospital de TOME - ( SERVICIO DE SALUD TALCAHUANO )
FEMALE	Other non neurological disorders	Syncope	Hospital de TOME - ( SERVICIO DE SALUD TALCAHUANO )
FEMALE	Other non neurological disorders	Depression	CESFAM Hualpencillo - ( SERVICIO DE SALUD TALCAHUANO )
FEMALE	Headache	Chronic migraine	CESFAM Hualpencillo - ( SERVICIO DE SALUD TALCAHUANO )
MALE	Alzheimer's disease and other dementias	Mild cognitive impairment	CESAFM Paulina Avendaño Pereda - ( SERVICIO DE SALUD TALCAHUANO )
MALE	Other neurological disorders	Sleep disorders	CESAFM Paulina Avendaño Pereda - ( SERVICIO DE SALUD TALCAHUANO )
MALE	Other neurological disorders	Brain and other CNS cancer	CESFAMAlcalde Leocán Portus - ( SERVICIO DE SALUD TALCAHUANO )
MALE	Alzheimer's disease and other dementias	Alzheimer's disease	CESFAM La Floresta - ( SERVICIO DE SALUD TALCAHUANO )
FEMALE	Stroke	TIA	Hospital de TOME - ( SERVICIO DE SALUD TALCAHUANO )
MALE	Stroke	Ischemic	Hospital de TOME - ( SERVICIO DE SALUD TALCAHUANO )
FEMALE	Epilepsy		Hospital de TOME - ( SERVICIO DE SALUD TALCAHUANO )
FEMALE	Parkinson's disease and Parkinsonism	Parkinsonian Syndrome (First evaluation)	Hospital de TOME - ( SERVICIO DE SALUD TALCAHUANO )
FEMALE	Stroke	Ischemic	Hospital de TOME - ( SERVICIO DE SALUD TALCAHUANO )
MALE	Other neurological disorders	Others	CESFAMAlcalde Leocán Portus - ( SERVICIO DE SALUD TALCAHUANO )
FEMALE	Neuropathies y neuropathic pain.	Polineuropathy	CESFAM La Floresta - ( SERVICIO DE SALUD TALCAHUANO )
FEMALE	Alzheimer's disease and other dementias	Alzheimer's disease	CESFAMAlcalde Leocán Portus - ( SERVICIO DE SALUD TALCAHUANO )
FEMALE	Essential tremor		CESFAM Talcahuano Sur (HUALPEN) - ( SERVICIO DE SALUD TALCAHUANO )
FEMALE	Alzheimer's disease and other dementias	Alzheimer's disease	CESFAMAlcalde Leocán Portus - ( SERVICIO DE SALUD TALCAHUANO )
MALE	Epilepsy		CESFAM Talcahuano Sur (HUALPEN) - ( SERVICIO DE SALUD TALCAHUANO )
MALE	Headache	Chronic Tension-type headache	CESFAM Talcahuano Sur (HUALPEN) - ( SERVICIO DE SALUD TALCAHUANO )
MALE	Essential tremor		CESFAM Talcahuano Sur (HUALPEN) - ( SERVICIO DE SALUD TALCAHUANO )
FEMALE	Other non neurological disorders	Others	CESFAM Talcahuano Sur (HUALPEN) - ( SERVICIO DE SALUD TALCAHUANO )
FEMALE	Alzheimer's disease and other dementias	Alzheimer's disease	CESFAMAlcalde Leocán Portus - ( SERVICIO DE SALUD TALCAHUANO )
MALE	Alzheimer's disease and other dementias	Vascular and Alzheimer's dementia	CESFAMAlcalde Leocán Portus - ( SERVICIO DE SALUD TALCAHUANO )
FEMALE	Epilepsy		Hospital de TOME - ( SERVICIO DE SALUD TALCAHUANO )
FEMALE	Alzheimer's disease and other dementias	Mild cognitive impairment	Hospital de TOME - ( SERVICIO DE SALUD TALCAHUANO )
FEMALE	Headache	Chronic migraine	CESFAM Hualpencillo - ( SERVICIO DE SALUD TALCAHUANO )
MALE	Other non neurological disorders	Depression	CESFAM Hualpencillo - ( SERVICIO DE SALUD TALCAHUANO )
FEMALE	Neuropathies y neuropathic pain.	Entrampment neuropathy	CESFAM Talcahuano Sur (HUALPEN) - ( SERVICIO DE SALUD TALCAHUANO )
FEMALE	Parkinson's disease and Parkinsonism	Parkinsonian Syndrome (First evaluation)	CESFAM Dr. Alberto Reyes - ( SERVICIO DE SALUD TALCAHUANO )
MALE	Parkinson's disease and Parkinsonism	Parkinson disease	CESFAM Dr. Alberto Reyes - ( SERVICIO DE SALUD TALCAHUANO )
FEMALE	Stroke	Ischemic	CESAFM Paulina Avendaño Pereda - ( SERVICIO DE SALUD TALCAHUANO )
FEMALE	Other non neurological disorders	Others	Hospital de TOME - ( SERVICIO DE SALUD TALCAHUANO )
FEMALE	Other non neurological disorders	Others	CESFAM Talcahuano Sur (HUALPEN) - ( SERVICIO DE SALUD TALCAHUANO )
FEMALE	Other non neurological disorders	Depression	CECOF ESMERALDA - ( SERVICIO DE SALUD TALCAHUANO )
MALE	Alzheimer's disease and other dementias	Vascular and Alzheimer's dementia	CESAFM Paulina Avendaño Pereda - ( SERVICIO DE SALUD TALCAHUANO )
FEMALE	Alzheimer's disease and other dementias	Alzheimer's disease	CECOF ESMERALDA - ( SERVICIO DE SALUD TALCAHUANO )
FEMALE	Stroke	Hemorragic	CESAFM Paulina Avendaño Pereda - ( SERVICIO DE SALUD TALCAHUANO )
FEMALE	Neuropathies y neuropathic pain.	Trigeminal neuralgia	CESFAMAlcalde Leocán Portus - ( SERVICIO DE SALUD TALCAHUANO )
FEMALE	Neuropathies y neuropathic pain.	Polineuropathy	CECOF ESMERALDA - ( SERVICIO DE SALUD TALCAHUANO )
FEMALE	Alzheimer's disease and other dementias	Other dementias	CESFAM Penco - ( SERVICIO DE SALUD TALCAHUANO )
FEMALE	Epilepsy		CESFAM Penco - ( SERVICIO DE SALUD TALCAHUANO )
FEMALE	Alzheimer's disease and other dementias	Alzheimer's disease	CESFAMAlcalde Leocán Portus - ( SERVICIO DE SALUD TALCAHUANO )
FEMALE	Headache	Chronic Tension-type headache	CESFAM Los Cerros - ( SERVICIO DE SALUD TALCAHUANO )
MALE	Epilepsy		CESFAM La Floresta - ( SERVICIO DE SALUD TALCAHUANO )
MALE	Stroke	Ischemic	Hospital Penco Lirquen - ( SERVICIO DE SALUD TALCAHUANO )
MALE	Parkinson's disease and Parkinsonism	Parkinsonian Syndrome (First evaluation)	CESFAMAlcalde Leocán Portus - ( SERVICIO DE SALUD TALCAHUANO )
FEMALE	Alzheimer's disease and other dementias	Alzheimer's disease	CESFAM San Vicente (TALCAHUANO) - ( SERVICIO DE SALUD TALCAHUANO )
MALE	Other neurological disorders	Brain and other CNS cancer	Hospital de TOME - ( SERVICIO DE SALUD TALCAHUANO )
FEMALE	Parkinson's disease and Parkinsonism	Parkinsonian Syndrome (First evaluation)	CESFAM La Floresta - ( SERVICIO DE SALUD TALCAHUANO )
FEMALE	Headache	Chronic migraine	CESFAM Hualpencillo - ( SERVICIO DE SALUD TALCAHUANO )
MALE	Epilepsy		CESFAM Dr. Alberto Reyes - ( SERVICIO DE SALUD TALCAHUANO )
MALE	Other neurological disorders	Others	CESFAM Dr. Alberto Reyes - ( SERVICIO DE SALUD TALCAHUANO )
FEMALE	Headache	Chronic migraine	CESFAMAlcalde Leocán Portus - ( SERVICIO DE SALUD TALCAHUANO )
FEMALE	Headache	Chronic Tension-type headache	CESFAMAlcalde Leocán Portus - ( SERVICIO DE SALUD TALCAHUANO )
FEMALE	Stroke	Hemorragic	CESFAM Talcahuano Sur (HUALPEN) - ( SERVICIO DE SALUD TALCAHUANO )
FEMALE	Headache	Chronic Tension-type headache	CESFAM Penco - ( SERVICIO DE SALUD TALCAHUANO )
FEMALE	Headache	Chronic migraine	CESFAM Los Cerros - ( SERVICIO DE SALUD TALCAHUANO )
MALE	Stroke	Ischemic	Hospital de TOME - ( SERVICIO DE SALUD TALCAHUANO )
FEMALE	Alzheimer's disease and other dementias	Alzheimer's disease	CECOF ESMERALDA - ( SERVICIO DE SALUD TALCAHUANO )
MALE	Alzheimer's disease and other dementias	Mild cognitive impairment	CESFAM Talcahuano Sur (HUALPEN) - ( SERVICIO DE SALUD TALCAHUANO )
FEMALE	Headache	Chronic Tension-type headache	CESFAM Talcahuano Sur (HUALPEN) - ( SERVICIO DE SALUD TALCAHUANO )
FEMALE	Headache	Chronic Tension-type headache	CESFAM Talcahuano Sur (HUALPEN) - ( SERVICIO DE SALUD TALCAHUANO )
FEMALE	Other non neurological disorders	Others	CESFAM Penco - ( SERVICIO DE SALUD TALCAHUANO )
MALE	Essential tremor		CESFAM San Vicente (TALCAHUANO) - ( SERVICIO DE SALUD TALCAHUANO )
MALE	Stroke	Ischemic	Hospital de TOME - ( SERVICIO DE SALUD TALCAHUANO )
MALE	Epilepsy		CESFAM Los Cerros - ( SERVICIO DE SALUD TALCAHUANO )
FEMALE	Other non neurological disorders	Others	CESFAM San Vicente (TALCAHUANO) - ( SERVICIO DE SALUD TALCAHUANO )
MALE	Stroke	Ischemic	Hospital de TOME - ( SERVICIO DE SALUD TALCAHUANO )
MALE	Parkinson's disease and Parkinsonism	Parkinsonian Syndrome (First evaluation)	CESFAMAlcalde Leocán Portus - ( SERVICIO DE SALUD TALCAHUANO )
MALE	Parkinson's disease and Parkinsonism	Parkinson disease	Hospital de TOME - ( SERVICIO DE SALUD TALCAHUANO )
MALE	Alzheimer's disease and other dementias	Mild cognitive impairment	CESAFM Paulina Avendaño Pereda - ( SERVICIO DE SALUD TALCAHUANO )
FEMALE	Other non neurological disorders	Others	CESFAM Talcahuano Sur (HUALPEN) - ( SERVICIO DE SALUD TALCAHUANO )
FEMALE	Epilepsy		Hospital de TOME - ( SERVICIO DE SALUD TALCAHUANO )
FEMALE	Epilepsy		CESFAM Penco - ( SERVICIO DE SALUD TALCAHUANO )
FEMALE	Parkinson's disease and Parkinsonism	Parkinson disease	Hospital Penco Lirquen - ( SERVICIO DE SALUD TALCAHUANO )
FEMALE	Other non neurological disorders	Others	CESFAM Penco - ( SERVICIO DE SALUD TALCAHUANO )
FEMALE	Headache	Chronic migraine	CESFAM Penco - ( SERVICIO DE SALUD TALCAHUANO )
FEMALE	Alzheimer's disease and other dementias	Alzheimer's disease	CESFAM Penco - ( SERVICIO DE SALUD TALCAHUANO )
MALE	Essential tremor		CESFAM San Vicente (TALCAHUANO) - ( SERVICIO DE SALUD TALCAHUANO )
FEMALE	Parkinson's disease and Parkinsonism	Parkinson disease	CESFAM Dr. Alberto Reyes - ( SERVICIO DE SALUD TALCAHUANO )
FEMALE	Parkinson's disease and Parkinsonism	Parkinson disease	CESFAM Talcahuano Sur (HUALPEN) - ( SERVICIO DE SALUD TALCAHUANO )
MALE	Stroke	Ischemic	Hospital de TOME - ( SERVICIO DE SALUD TALCAHUANO )
FEMALE	Epilepsy		CESFAMAlcalde Leocán Portus - ( SERVICIO DE SALUD TALCAHUANO )
FEMALE	Stroke	Ischemic	Hospital Penco Lirquen - ( SERVICIO DE SALUD TALCAHUANO )
MALE	Headache	Tension-type headache	CESFAMAlcalde Leocán Portus - ( SERVICIO DE SALUD TALCAHUANO )
MALE	Other neurological disorders	Motor neuron disease	CESFAM Penco - ( SERVICIO DE SALUD TALCAHUANO )
MALE	Alzheimer's disease and other dementias	Alzheimer's disease	CESFAM Penco - ( SERVICIO DE SALUD TALCAHUANO )
MALE	Traumatic brain injury		CESFAM Penco - ( SERVICIO DE SALUD TALCAHUANO )
FEMALE	Stroke	Hemorragic	Hospital de TOME - ( SERVICIO DE SALUD TALCAHUANO )
FEMALE	Headache	Chronic Tension-type headache	CESFAM Hualpencillo - ( SERVICIO DE SALUD TALCAHUANO )
FEMALE	Headache	Chronic Tension-type headache	CESFAM Hualpencillo - ( SERVICIO DE SALUD TALCAHUANO )
FEMALE	Headache	Chronic Tension-type headache	CESFAM Hualpencillo - ( SERVICIO DE SALUD TALCAHUANO )
MALE	Stroke	Ischemic	Hospital de TOME - ( SERVICIO DE SALUD TALCAHUANO )
FEMALE	Alzheimer's disease and other dementias	Alzheimer's disease	CESFAMAlcalde Leocán Portus - ( SERVICIO DE SALUD TALCAHUANO )
FEMALE	Alzheimer's disease and other dementias	Alzheimer's disease	CECOF ESMERALDA - ( SERVICIO DE SALUD TALCAHUANO )
MALE	Neuropathies y neuropathic pain.	Polineuropathy	CESAFM Paulina Avendaño Pereda - ( SERVICIO DE SALUD TALCAHUANO )
FEMALE	Other neurological disorders	Motor mononeuropathy (Ocular and facial)	CESFAM San Vicente (TALCAHUANO) - ( SERVICIO DE SALUD TALCAHUANO )
MALE	Alzheimer's disease and other dementias	Mild cognitive impairment	CESFAM Hualpencillo - ( SERVICIO DE SALUD TALCAHUANO )
MALE	Neuropathies y neuropathic pain.	Radiculopathy	CESFAM San Vicente (TALCAHUANO) - ( SERVICIO DE SALUD TALCAHUANO )
FEMALE	Alzheimer's disease and other dementias	Alzheimer's disease	CESAFM Paulina Avendaño Pereda - ( SERVICIO DE SALUD TALCAHUANO )
MALE	Epilepsy		CESFAMAlcalde Leocán Portus - ( SERVICIO DE SALUD TALCAHUANO )
FEMALE	Alzheimer's disease and other dementias	Mild cognitive impairment	CESFAM Talcahuano Sur (HUALPEN) - ( SERVICIO DE SALUD TALCAHUANO )
FEMALE	Parkinson's disease and Parkinsonism	Parkinson disease	CESFAM Dr. Alberto Reyes - ( SERVICIO DE SALUD TALCAHUANO )
FEMALE	Alzheimer's disease and other dementias	Vascular dementia	CESFAM Dr. Alberto Reyes - ( SERVICIO DE SALUD TALCAHUANO )
MALE	Essential tremor		CESFAM Dr. Alberto Reyes - ( SERVICIO DE SALUD TALCAHUANO )
MALE	Alzheimer's disease and other dementias	Alzheimer's disease	Hospital de TOME - ( SERVICIO DE SALUD TALCAHUANO )
MALE	Other neurological disorders	Myasthenia gravis	CECOF ESMERALDA - ( SERVICIO DE SALUD TALCAHUANO )
FEMALE	Alzheimer's disease and other dementias	Alzheimer's disease	CESFAM Dr. Alberto Reyes - ( SERVICIO DE SALUD TALCAHUANO )
MALE	Alzheimer's disease and other dementias	Mild cognitive impairment	CESFAM Hualpencillo - ( SERVICIO DE SALUD TALCAHUANO )
MALE	Neuropathies y neuropathic pain.	Entrampment neuropathy	CESFAM Hualpencillo - ( SERVICIO DE SALUD TALCAHUANO )
FEMALE	Neuropathies y neuropathic pain.	Polineuropathy	CESFAM Hualpencillo - ( SERVICIO DE SALUD TALCAHUANO )
MALE	Other neurological disorders	Motor mononeuropathy (Ocular and facial)	CESFAM Penco - ( SERVICIO DE SALUD TALCAHUANO )
FEMALE	Parkinson's disease and Parkinsonism	Parkinson disease	CESFAM Penco - ( SERVICIO DE SALUD TALCAHUANO )
FEMALE	Neuropathies y neuropathic pain.	Radiculopathy	CESFAM Dr. Alberto Reyes - ( SERVICIO DE SALUD TALCAHUANO )
FEMALE	Parkinson's disease and Parkinsonism	Parkinson disease	CESFAM Dr. Alberto Reyes - ( SERVICIO DE SALUD TALCAHUANO )
FEMALE	Alzheimer's disease and other dementias	Vascular and Alzheimer's dementia	CESFAMAlcalde Leocán Portus - ( SERVICIO DE SALUD TALCAHUANO )
MALE	Parkinson's disease and Parkinsonism	Parkinson disease	CESAFM Paulina Avendaño Pereda - ( SERVICIO DE SALUD TALCAHUANO )
MALE	Neuropathies y neuropathic pain.	Polineuropathy	CESFAMAlcalde Leocán Portus - ( SERVICIO DE SALUD TALCAHUANO )
FEMALE	Other non neurological disorders	Other psychiatric disorders	CESAFM Paulina Avendaño Pereda - ( SERVICIO DE SALUD TALCAHUANO )
MALE	Parkinson's disease and Parkinsonism	Parkinson disease	CESFAM Penco - ( SERVICIO DE SALUD TALCAHUANO )
FEMALE	Neuropathies y neuropathic pain.	Radiculopathy	CESFAM Dr. Alberto Reyes - ( SERVICIO DE SALUD TALCAHUANO )
FEMALE	Parkinson's disease and Parkinsonism	Parkinson disease	CESFAM Dr. Alberto Reyes - ( SERVICIO DE SALUD TALCAHUANO )
MALE	Parkinson's disease and Parkinsonism	Parkinson disease	CESFAM Dr. Alberto Reyes - ( SERVICIO DE SALUD TALCAHUANO )
FEMALE	Neuropathies y neuropathic pain.	Polineuropathy	CESAFM Paulina Avendaño Pereda - ( SERVICIO DE SALUD TALCAHUANO )
FEMALE	Other non neurological disorders	Others	CESFAM Penco - ( SERVICIO DE SALUD TALCAHUANO )
FEMALE	Essential tremor		CESFAM Penco - ( SERVICIO DE SALUD TALCAHUANO )
FEMALE	Epilepsy		CESFAM Penco - ( SERVICIO DE SALUD TALCAHUANO )
MALE	Epilepsy		CESFAMAlcalde Leocán Portus - ( SERVICIO DE SALUD TALCAHUANO )
FEMALE	Parkinson's disease and Parkinsonism	Parkinsonian Syndrome (First evaluation)	CESFAMAlcalde Leocán Portus - ( SERVICIO DE SALUD TALCAHUANO )
FEMALE	Parkinson's disease and Parkinsonism	Parkinsonian Syndrome (First evaluation)	CESAFM Paulina Avendaño Pereda - ( SERVICIO DE SALUD TALCAHUANO )
MALE	Parkinson's disease and Parkinsonism	Parkinson disease	CESAFM Paulina Avendaño Pereda - ( SERVICIO DE SALUD TALCAHUANO )
FEMALE	Headache	Chronic Tension-type headache	CESFAM San Vicente (TALCAHUANO) - ( SERVICIO DE SALUD TALCAHUANO )
MALE	Alzheimer's disease and other dementias	Mild cognitive impairment	CESFAMAlcalde Leocán Portus - ( SERVICIO DE SALUD TALCAHUANO )
FEMALE	Alzheimer's disease and other dementias	Alzheimer's disease	CESAFM Paulina Avendaño Pereda - ( SERVICIO DE SALUD TALCAHUANO )
MALE	Essential tremor		CESFAM San Vicente (TALCAHUANO) - ( SERVICIO DE SALUD TALCAHUANO )
FEMALE	Alzheimer's disease and other dementias	Alzheimer's disease	CECOF ESMERALDA - ( SERVICIO DE SALUD TALCAHUANO )
FEMALE	Stroke	Ischemic	Hospital Penco Lirquen - ( SERVICIO DE SALUD TALCAHUANO )
MALE	Epilepsy		CESFAMAlcalde Leocán Portus - ( SERVICIO DE SALUD TALCAHUANO )
FEMALE	Epilepsy		CESFAMAlcalde Leocán Portus - ( SERVICIO DE SALUD TALCAHUANO )
FEMALE	Parkinson's disease and Parkinsonism	Parkinson disease	CESFAM San Vicente (TALCAHUANO) - ( SERVICIO DE SALUD TALCAHUANO )
FEMALE	Essential tremor		CESAFM Paulina Avendaño Pereda - ( SERVICIO DE SALUD TALCAHUANO )
FEMALE	Alzheimer's disease and other dementias	Alzheimer's disease	CESFAM San Vicente (TALCAHUANO) - ( SERVICIO DE SALUD TALCAHUANO )
FEMALE	Alzheimer's disease and other dementias	Mild cognitive impairment	CECOF 8 MAYO - ( SERVICIO DE SALUD TALCAHUANO )
MALE	Alzheimer's disease and other dementias	Vascular and Alzheimer's dementia	CESFAMAlcalde Leocán Portus - ( SERVICIO DE SALUD TALCAHUANO )
FEMALE	Alzheimer's disease and other dementias	Mild cognitive impairment	CECOF ESMERALDA - ( SERVICIO DE SALUD TALCAHUANO )
MALE	Headache	Tension-type headache	CESFAM San Vicente (TALCAHUANO) - ( SERVICIO DE SALUD TALCAHUANO )
FEMALE	Headache	Chronic migraine	CESAFM Paulina Avendaño Pereda - ( SERVICIO DE SALUD TALCAHUANO )
FEMALE	Alzheimer's disease and other dementias	Mild cognitive impairment	CESFAMAlcalde Leocán Portus - ( SERVICIO DE SALUD TALCAHUANO )
FEMALE	Headache	Chronic Tension-type headache	CESFAM Los Cerros - ( SERVICIO DE SALUD TALCAHUANO )
FEMALE	Stroke	Ischemic	CESAFM Paulina Avendaño Pereda - ( SERVICIO DE SALUD TALCAHUANO )
FEMALE	Epilepsy		CESAFM Paulina Avendaño Pereda - ( SERVICIO DE SALUD TALCAHUANO )
FEMALE	Alzheimer's disease and other dementias	Alzheimer's disease	CECOF ESMERALDA - ( SERVICIO DE SALUD TALCAHUANO )
MALE	Alzheimer's disease and other dementias	Alzheimer's disease	CESAFM Paulina Avendaño Pereda - ( SERVICIO DE SALUD TALCAHUANO )
FEMALE	Neuropathies y neuropathic pain.	Polineuropathy	CESFAM Penco - ( SERVICIO DE SALUD TALCAHUANO )
FEMALE	Alzheimer's disease and other dementias	Alzheimer's disease	CESFAM Los Cerros - ( SERVICIO DE SALUD TALCAHUANO )
FEMALE	Alzheimer's disease and other dementias	Vascular dementia	CESFAM San Vicente (TALCAHUANO) - ( SERVICIO DE SALUD TALCAHUANO )
MALE	Essential tremor		CESAFM Paulina Avendaño Pereda - ( SERVICIO DE SALUD TALCAHUANO )
MALE	Epilepsy		CESFAM Talcahuano Sur (HUALPEN) - ( SERVICIO DE SALUD TALCAHUANO )
FEMALE	Headache	Chronic Tension-type headache	CESFAM Talcahuano Sur (HUALPEN) - ( SERVICIO DE SALUD TALCAHUANO )
FEMALE	Headache	Chronic migraine	CESFAMAlcalde Leocán Portus - ( SERVICIO DE SALUD TALCAHUANO )
FEMALE	Alzheimer's disease and other dementias	Vascular and Alzheimer's dementia	CECOF 8 MAYO - ( SERVICIO DE SALUD TALCAHUANO )
FEMALE	Parkinson's disease and Parkinsonism	Parkinson disease	CESFAM BELLAVISTA(TOME) - ( SERVICIO DE SALUD TALCAHUANO )
MALE	Headache	Chronic Tension-type headache	CESFAM Hualpencillo - ( SERVICIO DE SALUD TALCAHUANO )
MALE	Other non neurological disorders	Syncope	CESFAMAlcalde Leocán Portus - ( SERVICIO DE SALUD TALCAHUANO )
FEMALE	Alzheimer's disease and other dementias	Alzheimer's disease	CESFAM Talcahuano Sur (HUALPEN) - ( SERVICIO DE SALUD TALCAHUANO )
MALE	Parkinson's disease and Parkinsonism	Parkinson disease	CESFAM BELLAVISTA(TOME) - ( SERVICIO DE SALUD TALCAHUANO )
FEMALE	Alzheimer's disease and other dementias	Mild cognitive impairment	CESAFM Paulina Avendaño Pereda - ( SERVICIO DE SALUD TALCAHUANO )
FEMALE	Other neurological disorders	Brain and other CNS cancer	CESFAM Talcahuano Sur (HUALPEN) - ( SERVICIO DE SALUD TALCAHUANO )
FEMALE	Headache	Chronic migraine	CESFAM Talcahuano Sur (HUALPEN) - ( SERVICIO DE SALUD TALCAHUANO )
MALE	Alzheimer's disease and other dementias	Vascular and Alzheimer's dementia	CESFAMAlcalde Leocán Portus - ( SERVICIO DE SALUD TALCAHUANO )
MALE	Neuropathies y neuropathic pain.	Polineuropathy	CESFAM San Vicente (TALCAHUANO) - ( SERVICIO DE SALUD TALCAHUANO )
FEMALE	Other non neurological disorders	Others	CESFAM San Vicente (TALCAHUANO) - ( SERVICIO DE SALUD TALCAHUANO )
MALE	Headache	Chronic Tension-type headache	CECOF 8 MAYO - ( SERVICIO DE SALUD TALCAHUANO )
MALE	Alzheimer's disease and other dementias	Alzheimer's disease	CESFAM Penco - ( SERVICIO DE SALUD TALCAHUANO )
FEMALE	Other neurological disorders	Vertigo	CESFAM Penco - ( SERVICIO DE SALUD TALCAHUANO )
FEMALE	Stroke	Ischemic	CESFAM Penco - ( SERVICIO DE SALUD TALCAHUANO )
FEMALE	Essential tremor		CESFAM Penco - ( SERVICIO DE SALUD TALCAHUANO )
FEMALE	Other non neurological disorders	Others	CESAFM Paulina Avendaño Pereda - ( SERVICIO DE SALUD TALCAHUANO )
FEMALE	Essential tremor		CESFAMAlcalde Leocán Portus - ( SERVICIO DE SALUD TALCAHUANO )
FEMALE	Alzheimer's disease and other dementias	Alzheimer's disease	CESAFM Paulina Avendaño Pereda - ( SERVICIO DE SALUD TALCAHUANO )
MALE	Other non neurological disorders	Others	CESAFM Paulina Avendaño Pereda - ( SERVICIO DE SALUD TALCAHUANO )
MALE	Essential tremor		CESFAM San Vicente (TALCAHUANO) - ( SERVICIO DE SALUD TALCAHUANO )
MALE	Epilepsy		CESFAMAlcalde Leocán Portus - ( SERVICIO DE SALUD TALCAHUANO )
MALE	Headache	Tension-type headache	CESFAM San Vicente (TALCAHUANO) - ( SERVICIO DE SALUD TALCAHUANO )
MALE	Essential tremor		CESAFM Paulina Avendaño Pereda - ( SERVICIO DE SALUD TALCAHUANO )
FEMALE	Headache	Migraine	CESAFM Paulina Avendaño Pereda - ( SERVICIO DE SALUD TALCAHUANO )
MALE	Parkinson's disease and Parkinsonism	Parkinson disease	Hospital Penco Lirquen - ( SERVICIO DE SALUD TALCAHUANO )
FEMALE	Alzheimer's disease and other dementias	Demential syndrome (first evaluation)	Hospital de TOME - ( SERVICIO DE SALUD TALCAHUANO )
FEMALE	Headache	Tension-type headache	Hospital de TOME - ( SERVICIO DE SALUD TALCAHUANO )
FEMALE	Stroke	Ischemic	CESAFM Paulina Avendaño Pereda - ( SERVICIO DE SALUD TALCAHUANO )
FEMALE	Headache	Chronic Tension-type headache	CESFAM San Vicente (TALCAHUANO) - ( SERVICIO DE SALUD TALCAHUANO )
FEMALE	Other neurological disorders	Dystrophies and myotonias	CECOF ESMERALDA - ( SERVICIO DE SALUD TALCAHUANO )
FEMALE	Headache	Tension-type headache	CESAFM Paulina Avendaño Pereda - ( SERVICIO DE SALUD TALCAHUANO )
FEMALE	Alzheimer's disease and other dementias	Mild cognitive impairment	CESFAMAlcalde Leocán Portus - ( SERVICIO DE SALUD TALCAHUANO )
FEMALE	Alzheimer's disease and other dementias	Alzheimer's disease	CECOF ESMERALDA - ( SERVICIO DE SALUD TALCAHUANO )
FEMALE	Other non neurological disorders	Others	CESAFM Paulina Avendaño Pereda - ( SERVICIO DE SALUD TALCAHUANO )
MALE	Parkinson's disease and Parkinsonism	Parkinson disease	CESFAM BELLAVISTA(TOME) - ( SERVICIO DE SALUD TALCAHUANO )
MALE	Stroke	Ischemic	CESFAM BELLAVISTA(TOME) - ( SERVICIO DE SALUD TALCAHUANO )
FEMALE	Essential tremor		CESFAM BELLAVISTA(TOME) - ( SERVICIO DE SALUD TALCAHUANO )
MALE	Alzheimer's disease and other dementias	Alzheimer's disease	CESFAMAlcalde Leocán Portus - ( SERVICIO DE SALUD TALCAHUANO )
FEMALE	Essential tremor		CESFAM Dr. Alberto Reyes - ( SERVICIO DE SALUD TALCAHUANO )
FEMALE	Other non neurological disorders	Others	CESFAM Dr. Alberto Reyes - ( SERVICIO DE SALUD TALCAHUANO )
FEMALE	Other neurological disorders	Hemifacial spasm, tics and distonia	CESFAM Penco - ( SERVICIO DE SALUD TALCAHUANO )
MALE	Neuropathies y neuropathic pain.	Others	CESFAM La Floresta - ( SERVICIO DE SALUD TALCAHUANO )
FEMALE	Headache	Chronic migraine	CESFAMAlcalde Leocán Portus - ( SERVICIO DE SALUD TALCAHUANO )
FEMALE	Alzheimer's disease and other dementias	Demential syndrome (first evaluation)	Hospital de TOME - ( SERVICIO DE SALUD TALCAHUANO )
FEMALE	Other neurological disorders	Others	Hospital de TOME - ( SERVICIO DE SALUD TALCAHUANO )
MALE	Alzheimer's disease and other dementias	Demential syndrome (first evaluation)	Hospital de TOME - ( SERVICIO DE SALUD TALCAHUANO )
FEMALE	Parkinson's disease and Parkinsonism	Parkinsonian Syndrome (First evaluation)	CESFAMAlcalde Leocán Portus - ( SERVICIO DE SALUD TALCAHUANO )
MALE	Headache	Migraine	CESFAM La Floresta - ( SERVICIO DE SALUD TALCAHUANO )
MALE	Parkinson's disease and Parkinsonism	Parkinson disease	CESFAM Dr. Alberto Reyes - ( SERVICIO DE SALUD TALCAHUANO )
MALE	Alzheimer's disease and other dementias	Demential syndrome (first evaluation)	Hospital de TOME - ( SERVICIO DE SALUD TALCAHUANO )
FEMALE	Headache	Migraine	CESFAM Talcahuano Sur (HUALPEN) - ( SERVICIO DE SALUD TALCAHUANO )
MALE	Parkinson's disease and Parkinsonism	Parkinson disease	CESFAM Talcahuano Sur (HUALPEN) - ( SERVICIO DE SALUD TALCAHUANO )
FEMALE	Headache	Tension-type headache	CESFAM Talcahuano Sur (HUALPEN) - ( SERVICIO DE SALUD TALCAHUANO )
MALE	Other neurological disorders	Vertigo	CESFAMAlcalde Leocán Portus - ( SERVICIO DE SALUD TALCAHUANO )
MALE	Alzheimer's disease and other dementias	Demential syndrome (first evaluation)	Hospital de TOME - ( SERVICIO DE SALUD TALCAHUANO )
FEMALE	Other neurological disorders	Motor mononeuropathy (Ocular and facial)	CESFAM Dr. Alberto Reyes - ( SERVICIO DE SALUD TALCAHUANO )
MALE	Alzheimer's disease and other dementias	Other dementias	CESFAM Dr. Alberto Reyes - ( SERVICIO DE SALUD TALCAHUANO )
FEMALE	Other neurological disorders	Brain and other CNS cancer	CESFAM Dr. Alberto Reyes - ( SERVICIO DE SALUD TALCAHUANO )
FEMALE	Spinal cord injury		Hospital de TOME - ( SERVICIO DE SALUD TALCAHUANO )
MALE	Essential tremor		CESFAM Los Cerros - ( SERVICIO DE SALUD TALCAHUANO )
MALE	Alzheimer's disease and other dementias	Alzheimer's disease	CESFAMAlcalde Leocán Portus - ( SERVICIO DE SALUD TALCAHUANO )
FEMALE	Headache	Tension-type headache	Hospital de TOME - ( SERVICIO DE SALUD TALCAHUANO )
MALE	Parkinson's disease and Parkinsonism	Parkinson disease	CESAFM Paulina Avendaño Pereda - ( SERVICIO DE SALUD TALCAHUANO )
MALE	Headache	Tension-type headache	CECOF ESMERALDA - ( SERVICIO DE SALUD TALCAHUANO )
FEMALE	Neuropathies y neuropathic pain.	Others	CECOF ESMERALDA - ( SERVICIO DE SALUD TALCAHUANO )
FEMALE	Other neurological disorders	Brain and other CNS cancer	CESFAM Penco - ( SERVICIO DE SALUD TALCAHUANO )
FEMALE	Neuropathies y neuropathic pain.	Radiculopathy	CESAFM Paulina Avendaño Pereda - ( SERVICIO DE SALUD TALCAHUANO )
FEMALE	Neuropathies y neuropathic pain.	Trigeminal neuralgia	Hospital de TOME - ( SERVICIO DE SALUD TALCAHUANO )
FEMALE	Headache	Chronic Tension-type headache	CESFAM Hualpencillo - ( SERVICIO DE SALUD TALCAHUANO )
FEMALE	Alzheimer's disease and other dementias	Alzheimer's disease	CESAFM Paulina Avendaño Pereda - ( SERVICIO DE SALUD TALCAHUANO )
FEMALE	Parkinson's disease and Parkinsonism	Parkinson disease	CESAFM Paulina Avendaño Pereda - ( SERVICIO DE SALUD TALCAHUANO )
FEMALE	Headache	Migraine	CESFAM San Vicente (TALCAHUANO) - ( SERVICIO DE SALUD TALCAHUANO )
FEMALE	Epilepsy		Hospital de TOME - ( SERVICIO DE SALUD TALCAHUANO )
FEMALE	Neuropathies y neuropathic pain.	Radiculopathy	CESFAM San Vicente (TALCAHUANO) - ( SERVICIO DE SALUD TALCAHUANO )
MALE	Other non neurological disorders	Syncope	CESFAM Dr. Alberto Reyes - ( SERVICIO DE SALUD TALCAHUANO )
FEMALE	Essential tremor		CESFAM La Floresta - ( SERVICIO DE SALUD TALCAHUANO )
MALE	Essential tremor		CESFAM Dr. Alberto Reyes - ( SERVICIO DE SALUD TALCAHUANO )
FEMALE	Headache	Chronic migraine	CESFAM BELLAVISTA(TOME) - ( SERVICIO DE SALUD TALCAHUANO )
FEMALE	Other neurological disorders	Motor mononeuropathy (Ocular and facial)	CESFAM Talcahuano Sur (HUALPEN) - ( SERVICIO DE SALUD TALCAHUANO )
MALE	Parkinson's disease and Parkinsonism	Parkinson disease	CESFAM Talcahuano Sur (HUALPEN) - ( SERVICIO DE SALUD TALCAHUANO )
FEMALE	Alzheimer's disease and other dementias	Demential syndrome (first evaluation)	Hospital de TOME - ( SERVICIO DE SALUD TALCAHUANO )
MALE	Headache	Migraine	CESFAMAlcalde Leocán Portus - ( SERVICIO DE SALUD TALCAHUANO )
FEMALE	Neuropathies y neuropathic pain.	Others	CESAFM Paulina Avendaño Pereda - ( SERVICIO DE SALUD TALCAHUANO )
MALE	Other neurological disorders	Sleep disorders	CESAFM Paulina Avendaño Pereda - ( SERVICIO DE SALUD TALCAHUANO )
FEMALE	Neuropathies y neuropathic pain.	Others	CESFAM Penco - ( SERVICIO DE SALUD TALCAHUANO )
FEMALE	Alzheimer's disease and other dementias	Other dementias	CESFAM Penco - ( SERVICIO DE SALUD TALCAHUANO )
FEMALE	Headache	Migraine	CESFAM BELLAVISTA(TOME) - ( SERVICIO DE SALUD TALCAHUANO )
FEMALE	Alzheimer's disease and other dementias	Alzheimer's disease	CESAFM Paulina Avendaño Pereda - ( SERVICIO DE SALUD TALCAHUANO )
FEMALE	Neuropathies y neuropathic pain.	Trigeminal neuralgia	CESAFM Paulina Avendaño Pereda - ( SERVICIO DE SALUD TALCAHUANO )
MALE	Neuropathies y neuropathic pain.	Polineuropathy	CESAFM Paulina Avendaño Pereda - ( SERVICIO DE SALUD TALCAHUANO )
FEMALE	Spinal cord injury		CESFAM Penco - ( SERVICIO DE SALUD TALCAHUANO )
FEMALE	Stroke	Ischemic	CESFAM Penco - ( SERVICIO DE SALUD TALCAHUANO )
MALE	Epilepsy		CECOF ESMERALDA - ( SERVICIO DE SALUD TALCAHUANO )
FEMALE	Other neurological disorders	Myasthenia gravis	Hospital de TOME - ( SERVICIO DE SALUD TALCAHUANO )
FEMALE	Alzheimer's disease and other dementias	Demential syndrome (first evaluation)	CESFAM San Vicente (TALCAHUANO) - ( SERVICIO DE SALUD TALCAHUANO )
FEMALE	Headache	Chronic Tension-type headache	CESFAM Los Cerros - ( SERVICIO DE SALUD TALCAHUANO )
FEMALE	Alzheimer's disease and other dementias	Mild cognitive impairment	CESFAM Talcahuano Sur (HUALPEN) - ( SERVICIO DE SALUD TALCAHUANO )
FEMALE	Headache	Chronic Tension-type headache	CESFAM Hualpencillo - ( SERVICIO DE SALUD TALCAHUANO )
FEMALE	Alzheimer's disease and other dementias	Lewy dementia	CESFAM San Vicente (TALCAHUANO) - ( SERVICIO DE SALUD TALCAHUANO )
FEMALE	Headache	Migraine	CESFAM San Vicente (TALCAHUANO) - ( SERVICIO DE SALUD TALCAHUANO )
MALE	Stroke	Ischemic	Hospital Penco Lirquen - ( SERVICIO DE SALUD TALCAHUANO )
MALE	Epilepsy		CESFAM Los Cerros - ( SERVICIO DE SALUD TALCAHUANO )
FEMALE	Essential tremor		CESFAM BELLAVISTA(TOME) - ( SERVICIO DE SALUD TALCAHUANO )
FEMALE	Parkinson's disease and Parkinsonism	Parkinson disease	CESFAM BELLAVISTA(TOME) - ( SERVICIO DE SALUD TALCAHUANO )
MALE	Other neurological disorders	Ataxias	Hospital de TOME - ( SERVICIO DE SALUD TALCAHUANO )
MALE	Epilepsy		CESFAMAlcalde Leocán Portus - ( SERVICIO DE SALUD TALCAHUANO )
MALE	Parkinson's disease and Parkinsonism	Parkinson disease	CESFAM BELLAVISTA(TOME) - ( SERVICIO DE SALUD TALCAHUANO )
FEMALE	Other neurological disorders	Others	CESFAM La Floresta - ( SERVICIO DE SALUD TALCAHUANO )
FEMALE	Essential tremor		CESFAM Talcahuano Sur (HUALPEN) - ( SERVICIO DE SALUD TALCAHUANO )
FEMALE	Parkinson's disease and Parkinsonism	Parkinson disease	CESFAM BELLAVISTA(TOME) - ( SERVICIO DE SALUD TALCAHUANO )
FEMALE	Headache	Tension-type headache	CESFAM Hualpencillo - ( SERVICIO DE SALUD TALCAHUANO )
MALE	Headache	Tension-type headache	CESFAMAlcalde Leocán Portus - ( SERVICIO DE SALUD TALCAHUANO )
FEMALE	Alzheimer's disease and other dementias	Alzheimer's disease	CESFAMAlcalde Leocán Portus - ( SERVICIO DE SALUD TALCAHUANO )
FEMALE	Alzheimer's disease and other dementias	Demential syndrome (first evaluation)	CESFAM Dr. Alberto Reyes - ( SERVICIO DE SALUD TALCAHUANO )
FEMALE	Headache	Migraine	CESFAM Dr. Alberto Reyes - ( SERVICIO DE SALUD TALCAHUANO )
MALE	Other non neurological disorders	Others	CESFAM Talcahuano Sur (HUALPEN) - ( SERVICIO DE SALUD TALCAHUANO )
FEMALE	Stroke	Ischemic	CESFAM Lirquen - ( SERVICIO DE SALUD TALCAHUANO )
FEMALE	Parkinson's disease and Parkinsonism	Parkinson disease	CESFAM BELLAVISTA(TOME) - ( SERVICIO DE SALUD TALCAHUANO )
FEMALE	Headache	Migraine	CESFAM San Vicente (TALCAHUANO) - ( SERVICIO DE SALUD TALCAHUANO )
FEMALE	Neuropathies y neuropathic pain.	Entrampment neuropathy	CESFAM San Vicente (TALCAHUANO) - ( SERVICIO DE SALUD TALCAHUANO )
MALE	Other non neurological disorders	Depression	CESFAM Penco - ( SERVICIO DE SALUD TALCAHUANO )
MALE	Neuropathies y neuropathic pain.	Polineuropathy	CESFAM Penco - ( SERVICIO DE SALUD TALCAHUANO )
FEMALE	Headache	Migraine	CESFAM Penco - ( SERVICIO DE SALUD TALCAHUANO )
FEMALE	Essential tremor		CESFAM Talcahuano Sur (HUALPEN) - ( SERVICIO DE SALUD TALCAHUANO )
FEMALE	Other neurological disorders	Vertigo	Hospital de TOME - ( SERVICIO DE SALUD TALCAHUANO )
MALE	Alzheimer's disease and other dementias	Other dementias	CESFAM Dr. Alberto Reyes - ( SERVICIO DE SALUD TALCAHUANO )
FEMALE	Essential tremor		CESFAM Dr. Alberto Reyes - ( SERVICIO DE SALUD TALCAHUANO )
MALE	Headache	Other headaches	CESFAM Dr. Alberto Reyes - ( SERVICIO DE SALUD TALCAHUANO )
FEMALE	Neuropathies y neuropathic pain.	Others	CESFAM BELLAVISTA(TOME) - ( SERVICIO DE SALUD TALCAHUANO )
MALE	Parkinson's disease and Parkinsonism	Parkinson disease	CESFAM BELLAVISTA(TOME) - ( SERVICIO DE SALUD TALCAHUANO )
FEMALE	Parkinson's disease and Parkinsonism	Parkinson disease	CESFAM BELLAVISTA(TOME) - ( SERVICIO DE SALUD TALCAHUANO )
MALE	Parkinson's disease and Parkinsonism	Parkinson disease	CESFAM BELLAVISTA(TOME) - ( SERVICIO DE SALUD TALCAHUANO )
MALE	Epilepsy		CESFAM Talcahuano Sur (HUALPEN) - ( SERVICIO DE SALUD TALCAHUANO )
FEMALE	Headache	Tension-type headache	CESFAM Dr. Alberto Reyes - ( SERVICIO DE SALUD TALCAHUANO )
MALE	Other neurological disorders	Sleep disorders	CESFAM Dr. Alberto Reyes - ( SERVICIO DE SALUD TALCAHUANO )
MALE	Neuropathies y neuropathic pain.	Postherpetic neuralgia	CESFAM Dr. Alberto Reyes - ( SERVICIO DE SALUD TALCAHUANO )
MALE	Alzheimer's disease and other dementias	Demential syndrome (first evaluation)	Hospital de TOME - ( SERVICIO DE SALUD TALCAHUANO )
FEMALE	Headache	Other headaches	CESFAM Dr. Alberto Reyes - ( SERVICIO DE SALUD TALCAHUANO )
FEMALE	Other neurological disorders	Vertigo	CESAFM Paulina Avendaño Pereda - ( SERVICIO DE SALUD TALCAHUANO )
FEMALE	Alzheimer's disease and other dementias	Alzheimer's disease	CESFAM Los Cerros - ( SERVICIO DE SALUD TALCAHUANO )
MALE	Neuropathies y neuropathic pain.	Polineuropathy	CESFAM Penco - ( SERVICIO DE SALUD TALCAHUANO )
FEMALE	Neuropathies y neuropathic pain.	Trigeminal neuralgia	CESFAM Penco - ( SERVICIO DE SALUD TALCAHUANO )
MALE	Stroke	Ischemic	CESFAM Penco - ( SERVICIO DE SALUD TALCAHUANO )
FEMALE	Other neurological disorders	Vertigo	CESFAM San Vicente (TALCAHUANO) - ( SERVICIO DE SALUD TALCAHUANO )
MALE	Parkinson's disease and Parkinsonism	Parkinson disease	CESFAM Talcahuano Sur (HUALPEN) - ( SERVICIO DE SALUD TALCAHUANO )
MALE	Spinal cord injury		CESFAM Talcahuano Sur (HUALPEN) - ( SERVICIO DE SALUD TALCAHUANO )
FEMALE	Stroke	Ischemic	CESFAM BELLAVISTA(TOME) - ( SERVICIO DE SALUD TALCAHUANO )
MALE	Parkinson's disease and Parkinsonism	Parkinson disease	CESAFM Paulina Avendaño Pereda - ( SERVICIO DE SALUD TALCAHUANO )
FEMALE	Alzheimer's disease and other dementias	Alzheimer's disease	CESAFM Paulina Avendaño Pereda - ( SERVICIO DE SALUD TALCAHUANO )
MALE	Headache	Chronic Tension-type headache	CESFAM Penco - ( SERVICIO DE SALUD TALCAHUANO )
MALE	Other neurological disorders	Myasthenia gravis	CESFAM Talcahuano Sur (HUALPEN) - ( SERVICIO DE SALUD TALCAHUANO )
FEMALE	Essential tremor		CESAFM Paulina Avendaño Pereda - ( SERVICIO DE SALUD TALCAHUANO )
MALE	Other neurological disorders	Motor mononeuropathy (Ocular and facial)	CESAFM Paulina Avendaño Pereda - ( SERVICIO DE SALUD TALCAHUANO )
FEMALE	Headache	Other headaches	Hospital de TOME - ( SERVICIO DE SALUD TALCAHUANO )
MALE	Parkinson's disease and Parkinsonism	Parkinson disease	CESFAM BELLAVISTA(TOME) - ( SERVICIO DE SALUD TALCAHUANO )
FEMALE	Parkinson's disease and Parkinsonism	Parkinson disease	CECOF ESMERALDA - ( SERVICIO DE SALUD TALCAHUANO )
MALE	Parkinson's disease and Parkinsonism	Parkinson disease	CESFAM Penco - ( SERVICIO DE SALUD TALCAHUANO )
MALE	Alzheimer's disease and other dementias	Vascular and Alzheimer's dementia	CESFAM Penco - ( SERVICIO DE SALUD TALCAHUANO )
MALE	Other neurological disorders	Others	CESAFM Paulina Avendaño Pereda - ( SERVICIO DE SALUD TALCAHUANO )
MALE	Alzheimer's disease and other dementias	Alzheimer's disease	CECOF ESMERALDA - ( SERVICIO DE SALUD TALCAHUANO )
FEMALE	Other non neurological disorders	Syncope	CESFAM Dr. Alberto Reyes - ( SERVICIO DE SALUD TALCAHUANO )
FEMALE	Neuropathies y neuropathic pain.	Others	CESFAM Dr. Alberto Reyes - ( SERVICIO DE SALUD TALCAHUANO )
FEMALE	Parkinson's disease and Parkinsonism	Parkinson disease	CESFAM Dr. Alberto Reyes - ( SERVICIO DE SALUD TALCAHUANO )
MALE	Parkinson's disease and Parkinsonism	Parkinson disease	CESFAM Dr. Alberto Reyes - ( SERVICIO DE SALUD TALCAHUANO )
FEMALE	Parkinson's disease and Parkinsonism	Parkinson disease	CESFAM Talcahuano Sur (HUALPEN) - ( SERVICIO DE SALUD TALCAHUANO )
MALE	Other neurological disorders	Brain and other CNS cancer	Hospital de TOME - ( SERVICIO DE SALUD TALCAHUANO )
FEMALE	Other non neurological disorders	Others	CESAFM Paulina Avendaño Pereda - ( SERVICIO DE SALUD TALCAHUANO )
FEMALE	Parkinson's disease and Parkinsonism	Parkinsonian Syndrome (First evaluation)	CESFAM Talcahuano Sur (HUALPEN) - ( SERVICIO DE SALUD TALCAHUANO )
MALE	Alzheimer's disease and other dementias	Demential syndrome (first evaluation)	Hospital de TOME - ( SERVICIO DE SALUD TALCAHUANO )
FEMALE	Stroke	Ischemic	CESAFM Paulina Avendaño Pereda - ( SERVICIO DE SALUD TALCAHUANO )
FEMALE	Alzheimer's disease and other dementias	Alzheimer's disease	CESFAM Los Cerros - ( SERVICIO DE SALUD TALCAHUANO )
FEMALE	Essential tremor		CESAFM Paulina Avendaño Pereda - ( SERVICIO DE SALUD TALCAHUANO )
MALE	Alzheimer's disease and other dementias	Vascular and Alzheimer's dementia	CESAFM Paulina Avendaño Pereda - ( SERVICIO DE SALUD TALCAHUANO )
MALE	Parkinson's disease and Parkinsonism	Parkinson disease	CESFAM BELLAVISTA(TOME) - ( SERVICIO DE SALUD TALCAHUANO )
FEMALE	Stroke	Ischemic	Hospital Penco Lirquen - ( SERVICIO DE SALUD TALCAHUANO )
FEMALE	Parkinson's disease and Parkinsonism	Parkinson disease	CESFAM Dr. Alberto Reyes - ( SERVICIO DE SALUD TALCAHUANO )
FEMALE	Essential tremor		CESFAM Dr. Alberto Reyes - ( SERVICIO DE SALUD TALCAHUANO )
FEMALE	Headache	Migraine	CESFAM Dr. Alberto Reyes - ( SERVICIO DE SALUD TALCAHUANO )
MALE	Neuropathies y neuropathic pain.	Polineuropathy	CESFAM Dr. Alberto Reyes - ( SERVICIO DE SALUD TALCAHUANO )
FEMALE	Other non neurological disorders	Depression	CESFAM Dr. Alberto Reyes - ( SERVICIO DE SALUD TALCAHUANO )
FEMALE	Other neurological disorders	Others	CESFAM Dr. Alberto Reyes - ( SERVICIO DE SALUD TALCAHUANO )
FEMALE	Stroke	Ischemic	CESFAM Dr. Alberto Reyes - ( SERVICIO DE SALUD TALCAHUANO )
FEMALE	Other neurological disorders	Vertigo	CESFAM Dr. Alberto Reyes - ( SERVICIO DE SALUD TALCAHUANO )
FEMALE	Alzheimer's disease and other dementias	Alzheimer's disease	CESFAMAlcalde Leocán Portus - ( SERVICIO DE SALUD TALCAHUANO )
FEMALE	Stroke	Ischemic	Hospital Penco Lirquen - ( SERVICIO DE SALUD TALCAHUANO )
FEMALE	Neuropathies y neuropathic pain.	Trigeminal neuralgia	CESFAM BELLAVISTA(TOME) - ( SERVICIO DE SALUD TALCAHUANO )
FEMALE	Neuropathies y neuropathic pain.	Polineuropathy	CESFAM BELLAVISTA(TOME) - ( SERVICIO DE SALUD TALCAHUANO )
MALE	Epilepsy		CESFAM BELLAVISTA(TOME) - ( SERVICIO DE SALUD TALCAHUANO )
FEMALE	Other neurological disorders	Others	CESFAM Hualpencillo - ( SERVICIO DE SALUD TALCAHUANO )
FEMALE	Alzheimer's disease and other dementias	Alzheimer's disease	CESFAM Hualpencillo - ( SERVICIO DE SALUD TALCAHUANO )
MALE	Other non neurological disorders	Syncope	CESFAM Los Cerros - ( SERVICIO DE SALUD TALCAHUANO )
FEMALE	Other neurological disorders	Ataxias	Hospital de TOME - ( SERVICIO DE SALUD TALCAHUANO )
FEMALE	Parkinson's disease and Parkinsonism	Parkinsonian Syndrome (First evaluation)	CESFAM Dr. Alberto Reyes - ( SERVICIO DE SALUD TALCAHUANO )
MALE	Stroke	Ischemic	Hospital Penco Lirquen - ( SERVICIO DE SALUD TALCAHUANO )
FEMALE	Other neurological disorders	Motor mononeuropathy (Ocular and facial)	CESFAM Talcahuano Sur (HUALPEN) - ( SERVICIO DE SALUD TALCAHUANO )
FEMALE	Headache	Chronic Tension-type headache	CESFAM San Vicente (TALCAHUANO) - ( SERVICIO DE SALUD TALCAHUANO )
FEMALE	Other non neurological disorders	Syncope	CESFAM BELLAVISTA(TOME) - ( SERVICIO DE SALUD TALCAHUANO )
FEMALE	Headache	Migraine	CESFAM Talcahuano Sur (HUALPEN) - ( SERVICIO DE SALUD TALCAHUANO )
FEMALE	Headache	Chronic migraine	CESFAM Talcahuano Sur (HUALPEN) - ( SERVICIO DE SALUD TALCAHUANO )
FEMALE	Other neurological disorders	Vertigo	CESAFM Paulina Avendaño Pereda - ( SERVICIO DE SALUD TALCAHUANO )
FEMALE	Epilepsy		CESFAM BELLAVISTA(TOME) - ( SERVICIO DE SALUD TALCAHUANO )
FEMALE	Alzheimer's disease and other dementias	Vascular dementia	CESAFM Paulina Avendaño Pereda - ( SERVICIO DE SALUD TALCAHUANO )
MALE	Headache	Tension-type headache	CESFAM San Vicente (TALCAHUANO) - ( SERVICIO DE SALUD TALCAHUANO )
MALE	Other non neurological disorders	Syncope	CESAFM Paulina Avendaño Pereda - ( SERVICIO DE SALUD TALCAHUANO )
FEMALE	Other neurological disorders	Vertigo	CESFAM Dr. Alberto Reyes - ( SERVICIO DE SALUD TALCAHUANO )
FEMALE	Headache	Tension-type headache	CESFAM Penco - ( SERVICIO DE SALUD TALCAHUANO )
MALE	Parkinson's disease and Parkinsonism	Parkinson disease	CESFAM Penco - ( SERVICIO DE SALUD TALCAHUANO )
MALE	Other neurological disorders	Brain and other CNS cancer	CESFAM Penco - ( SERVICIO DE SALUD TALCAHUANO )
FEMALE	Alzheimer's disease and other dementias	Mild cognitive impairment	CESFAM La Floresta - ( SERVICIO DE SALUD TALCAHUANO )
FEMALE	Headache	Chronic migraine	CESFAM San Vicente (TALCAHUANO) - ( SERVICIO DE SALUD TALCAHUANO )
FEMALE	Alzheimer's disease and other dementias	Alzheimer's disease	CESFAM Talcahuano Sur (HUALPEN) - ( SERVICIO DE SALUD TALCAHUANO )
MALE	Neuropathies y neuropathic pain.	Entrampment neuropathy	CESFAM La Floresta - ( SERVICIO DE SALUD TALCAHUANO )
FEMALE	Essential tremor		CESFAM San Vicente (TALCAHUANO) - ( SERVICIO DE SALUD TALCAHUANO )
FEMALE	Alzheimer's disease and other dementias	Demential syndrome (first evaluation)	Hospital de TOME - ( SERVICIO DE SALUD TALCAHUANO )
MALE	Neuropathies y neuropathic pain.	Polineuropathy	CESAFM Paulina Avendaño Pereda - ( SERVICIO DE SALUD TALCAHUANO )
MALE	Other non neurological disorders	Depression	CESAFM Paulina Avendaño Pereda - ( SERVICIO DE SALUD TALCAHUANO )
MALE	Alzheimer's disease and other dementias	Alzheimer's disease	CESAFM Paulina Avendaño Pereda - ( SERVICIO DE SALUD TALCAHUANO )
FEMALE	Essential tremor		CESAFM Paulina Avendaño Pereda - ( SERVICIO DE SALUD TALCAHUANO )
MALE	Parkinson's disease and Parkinsonism	Parkinson disease	CESFAM Dr. Alberto Reyes - ( SERVICIO DE SALUD TALCAHUANO )
MALE	Other neurological disorders	Motor neuron disease	Hospital Penco Lirquen - ( SERVICIO DE SALUD TALCAHUANO )
MALE	Parkinson's disease and Parkinsonism	Atypical Parkinsonian Disorders	CESAFM Paulina Avendaño Pereda - ( SERVICIO DE SALUD TALCAHUANO )
FEMALE	Other neurological disorders	Motor mononeuropathy (Ocular and facial)	CESFAM San Vicente (TALCAHUANO) - ( SERVICIO DE SALUD TALCAHUANO )
MALE	Alzheimer's disease and other dementias	Alzheimer's disease	CESFAM Talcahuano Sur (HUALPEN) - ( SERVICIO DE SALUD TALCAHUANO )
MALE	Stroke	Hemorragic	CESFAM Dr. Alberto Reyes - ( SERVICIO DE SALUD TALCAHUANO )
FEMALE	Headache	Chronic Tension-type headache	CESFAM Dr. Alberto Reyes - ( SERVICIO DE SALUD TALCAHUANO )
MALE	Other neurological disorders	Brain and other CNS cancer	CESFAM Dr. Alberto Reyes - ( SERVICIO DE SALUD TALCAHUANO )
FEMALE	Alzheimer's disease and other dementias	Alzheimer's disease	CESFAMAlcalde Leocán Portus - ( SERVICIO DE SALUD TALCAHUANO )
FEMALE	Alzheimer's disease and other dementias	Alzheimer's disease	CESFAM San Vicente (TALCAHUANO) - ( SERVICIO DE SALUD TALCAHUANO )
MALE	Headache	Tension-type headache	CESFAM Los Cerros - ( SERVICIO DE SALUD TALCAHUANO )
MALE	Other neurological disorders	Vertigo	CESFAM Los Cerros - ( SERVICIO DE SALUD TALCAHUANO )
MALE	Alzheimer's disease and other dementias	Other dementias	CESFAM Talcahuano Sur (HUALPEN) - ( SERVICIO DE SALUD TALCAHUANO )
FEMALE	Parkinson's disease and Parkinsonism	Parkinson disease	CESFAM San Vicente (TALCAHUANO) - ( SERVICIO DE SALUD TALCAHUANO )
FEMALE	Headache	Chronic migraine	CESFAM Los Cerros - ( SERVICIO DE SALUD TALCAHUANO )
FEMALE	Neuropathies y neuropathic pain.	Radiculopathy	CESFAM Dr. Alberto Reyes - ( SERVICIO DE SALUD TALCAHUANO )
FEMALE	Headache	Chronic Tension-type headache	CESFAM Dr. Alberto Reyes - ( SERVICIO DE SALUD TALCAHUANO )
MALE	Headache	Chronic Tension-type headache	CESFAM Dr. Alberto Reyes - ( SERVICIO DE SALUD TALCAHUANO )
FEMALE	Headache	Chronic migraine	CESFAM Los Cerros - ( SERVICIO DE SALUD TALCAHUANO )
FEMALE	Other neurological disorders	Motor neuron disease	CESFAM San Vicente (TALCAHUANO) - ( SERVICIO DE SALUD TALCAHUANO )
MALE	Alzheimer's disease and other dementias	Vascular and Alzheimer's dementia	CESFAM Lirquen - ( SERVICIO DE SALUD TALCAHUANO )
MALE	Essential tremor		CESFAM San Vicente (TALCAHUANO) - ( SERVICIO DE SALUD TALCAHUANO )
MALE	Alzheimer's disease and other dementias	Demential syndrome (first evaluation)	Hospital de TOME - ( SERVICIO DE SALUD TALCAHUANO )
FEMALE	Stroke	Ischemic	CESFAM Lirquen - ( SERVICIO DE SALUD TALCAHUANO )
MALE	Essential tremor		CESFAM Lirquen - ( SERVICIO DE SALUD TALCAHUANO )
MALE	Neuropathies y neuropathic pain.	Radiculopathy	CESFAM Lirquen - ( SERVICIO DE SALUD TALCAHUANO )
FEMALE	Alzheimer's disease and other dementias	Vascular and Alzheimer's dementia	CESFAM Lirquen - ( SERVICIO DE SALUD TALCAHUANO )
FEMALE	Epilepsy		CESFAM San Vicente (TALCAHUANO) - ( SERVICIO DE SALUD TALCAHUANO )
MALE	Parkinson's disease and Parkinsonism	Parkinson disease	CESFAM San Vicente (TALCAHUANO) - ( SERVICIO DE SALUD TALCAHUANO )
FEMALE	Alzheimer's disease and other dementias	Alzheimer's disease	CESFAM Los Cerros - ( SERVICIO DE SALUD TALCAHUANO )
MALE	Stroke	TIA	CESFAM Talcahuano Sur (HUALPEN) - ( SERVICIO DE SALUD TALCAHUANO )
FEMALE	Alzheimer's disease and other dementias	Other dementias	Hospital de TOME - ( SERVICIO DE SALUD TALCAHUANO )
MALE	Alzheimer's disease and other dementias	Alzheimer's disease	CESFAM La Floresta - ( SERVICIO DE SALUD TALCAHUANO )
MALE	Alzheimer's disease and other dementias	Alzheimer's disease	CESFAM Hualpencillo - ( SERVICIO DE SALUD TALCAHUANO )
MALE	Essential tremor		CESFAM Hualpencillo - ( SERVICIO DE SALUD TALCAHUANO )
FEMALE	Other neurological disorders	Brain and other CNS cancer	CESFAM Hualpencillo - ( SERVICIO DE SALUD TALCAHUANO )
FEMALE	Parkinson's disease and Parkinsonism	Atypical Parkinsonian Disorders	CESAFM Paulina Avendaño Pereda - ( SERVICIO DE SALUD TALCAHUANO )
FEMALE	Alzheimer's disease and other dementias	Alzheimer's disease	CESAFM Paulina Avendaño Pereda - ( SERVICIO DE SALUD TALCAHUANO )
FEMALE	Alzheimer's disease and other dementias	Alzheimer's disease	CESAFM Paulina Avendaño Pereda - ( SERVICIO DE SALUD TALCAHUANO )
MALE	Traumatic brain injury		CESFAM Talcahuano Sur (HUALPEN) - ( SERVICIO DE SALUD TALCAHUANO )
FEMALE	Parkinson's disease and Parkinsonism	Parkinsonian Syndrome (First evaluation)	CESFAM Talcahuano Sur (HUALPEN) - ( SERVICIO DE SALUD TALCAHUANO )
MALE	Headache	Chronic Tension-type headache	CESFAM San Vicente (TALCAHUANO) - ( SERVICIO DE SALUD TALCAHUANO )
MALE	Alzheimer's disease and other dementias	Alzheimer's disease	CESFAM San Vicente (TALCAHUANO) - ( SERVICIO DE SALUD TALCAHUANO )
FEMALE	Alzheimer's disease and other dementias	Alzheimer's disease	CESFAM Lirquen - ( SERVICIO DE SALUD TALCAHUANO )
FEMALE	Headache	Migraine	CESFAM Talcahuano Sur (HUALPEN) - ( SERVICIO DE SALUD TALCAHUANO )
FEMALE	Headache	Chronic migraine	CESFAM Talcahuano Sur (HUALPEN) - ( SERVICIO DE SALUD TALCAHUANO )
MALE	Parkinson's disease and Parkinsonism	Parkinsonian Syndrome (First evaluation)	CESFAMAlcalde Leocán Portus - ( SERVICIO DE SALUD TALCAHUANO )
FEMALE	Other non neurological disorders	Others	CESFAM San Vicente (TALCAHUANO) - ( SERVICIO DE SALUD TALCAHUANO )
MALE	Other neurological disorders	Sleep disorders	CESFAM San Vicente (TALCAHUANO) - ( SERVICIO DE SALUD TALCAHUANO )
MALE	Neuropathies y neuropathic pain.	Polineuropathy	CESFAM San Vicente (TALCAHUANO) - ( SERVICIO DE SALUD TALCAHUANO )
FEMALE	Essential tremor		CESFAM San Vicente (TALCAHUANO) - ( SERVICIO DE SALUD TALCAHUANO )
MALE	Parkinson's disease and Parkinsonism	Parkinson disease	CESFAM Los Cerros - ( SERVICIO DE SALUD TALCAHUANO )
FEMALE	Alzheimer's disease and other dementias	Alzheimer's disease	CESAFM Paulina Avendaño Pereda - ( SERVICIO DE SALUD TALCAHUANO )
FEMALE	Alzheimer's disease and other dementias	Alzheimer's disease	CESAFM Paulina Avendaño Pereda - ( SERVICIO DE SALUD TALCAHUANO )
FEMALE	Essential tremor		CESAFM Paulina Avendaño Pereda - ( SERVICIO DE SALUD TALCAHUANO )
MALE	Alzheimer's disease and other dementias	Alzheimer's disease	CESFAM Talcahuano Sur (HUALPEN) - ( SERVICIO DE SALUD TALCAHUANO )
FEMALE	Headache	Tension-type headache	CESFAM Talcahuano Sur (HUALPEN) - ( SERVICIO DE SALUD TALCAHUANO )
FEMALE	Stroke	Ischemic	Hospital Penco Lirquen - ( SERVICIO DE SALUD TALCAHUANO )
FEMALE	Traumatic brain injury		CESFAMAlcalde Leocán Portus - ( SERVICIO DE SALUD TALCAHUANO )
FEMALE	Other neurological disorders	Motor mononeuropathy (Ocular and facial)	CESFAM Talcahuano Sur (HUALPEN) - ( SERVICIO DE SALUD TALCAHUANO )
FEMALE	Alzheimer's disease and other dementias	Mild cognitive impairment	CESFAM Talcahuano Sur (HUALPEN) - ( SERVICIO DE SALUD TALCAHUANO )
MALE	Headache	Chronic migraine	CESFAMAlcalde Leocán Portus - ( SERVICIO DE SALUD TALCAHUANO )
MALE	Epilepsy		CESFAM Hualpencillo - ( SERVICIO DE SALUD TALCAHUANO )
MALE	Other non neurological disorders	Others	CESAFM Paulina Avendaño Pereda - ( SERVICIO DE SALUD TALCAHUANO )
MALE	Neuropathies y neuropathic pain.	Postherpetic neuralgia	CESAFM Paulina Avendaño Pereda - ( SERVICIO DE SALUD TALCAHUANO )
MALE	Neuropathies y neuropathic pain.	Polineuropathy	CESAFM Paulina Avendaño Pereda - ( SERVICIO DE SALUD TALCAHUANO )
FEMALE	Neuropathies y neuropathic pain.	Others	CESAFM Paulina Avendaño Pereda - ( SERVICIO DE SALUD TALCAHUANO )
FEMALE	Alzheimer's disease and other dementias	Alzheimer's disease	CESAFM Paulina Avendaño Pereda - ( SERVICIO DE SALUD TALCAHUANO )
FEMALE	Parkinson's disease and Parkinsonism	Parkinson disease	CESFAM Penco - ( SERVICIO DE SALUD TALCAHUANO )
FEMALE	Alzheimer's disease and other dementias	Alzheimer's disease	CESAFM Paulina Avendaño Pereda - ( SERVICIO DE SALUD TALCAHUANO )
MALE	Alzheimer's disease and other dementias	Mild cognitive impairment	CESAFM Paulina Avendaño Pereda - ( SERVICIO DE SALUD TALCAHUANO )
FEMALE	Neuropathies y neuropathic pain.	Others	CESAFM Paulina Avendaño Pereda - ( SERVICIO DE SALUD TALCAHUANO )
MALE	Other neurological disorders	Hemifacial spasm, tics and distonia	CESFAM Lirquen - ( SERVICIO DE SALUD TALCAHUANO )
MALE	Essential tremor		CESFAM San Vicente (TALCAHUANO) - ( SERVICIO DE SALUD TALCAHUANO )
MALE	Stroke	Ischemic	CESFAM Dr. Alberto Reyes - ( SERVICIO DE SALUD TALCAHUANO )
MALE	Essential tremor		CESFAM Dr. Alberto Reyes - ( SERVICIO DE SALUD TALCAHUANO )
FEMALE	Other neurological disorders	Others	CESFAM Dr. Alberto Reyes - ( SERVICIO DE SALUD TALCAHUANO )
MALE	Alzheimer's disease and other dementias	Vascular and Alzheimer's dementia	CESFAM Los Cerros - ( SERVICIO DE SALUD TALCAHUANO )
MALE	Alzheimer's disease and other dementias	Other dementias	CESAFM Paulina Avendaño Pereda - ( SERVICIO DE SALUD TALCAHUANO )
MALE	Other neurological disorders	Others	CESFAM San Vicente (TALCAHUANO) - ( SERVICIO DE SALUD TALCAHUANO )
FEMALE	Other non neurological disorders	Fibromyalgia	CESFAM Los Cerros - ( SERVICIO DE SALUD TALCAHUANO )
MALE	Epilepsy		CESAFM Paulina Avendaño Pereda - ( SERVICIO DE SALUD TALCAHUANO )
FEMALE	Essential tremor		CESFAM Talcahuano Sur (HUALPEN) - ( SERVICIO DE SALUD TALCAHUANO )
MALE	Other neurological disorders	Brain and other CNS cancer	Hospital Penco Lirquen - ( SERVICIO DE SALUD TALCAHUANO )
FEMALE	Headache	Chronic Tension-type headache	CESFAM San Vicente (TALCAHUANO) - ( SERVICIO DE SALUD TALCAHUANO )
MALE	Stroke	Ischemic	Hospital Penco Lirquen - ( SERVICIO DE SALUD TALCAHUANO )
FEMALE	Alzheimer's disease and other dementias	Alzheimer's disease	CESFAMAlcalde Leocán Portus - ( SERVICIO DE SALUD TALCAHUANO )
FEMALE	Headache	Tension-type headache	CESFAM Lirquen - ( SERVICIO DE SALUD TALCAHUANO )
FEMALE	Neuropathies y neuropathic pain.	Radiculopathy	CESFAM Lirquen - ( SERVICIO DE SALUD TALCAHUANO )
FEMALE	Other neurological disorders	Vertigo	CESFAM San Vicente (TALCAHUANO) - ( SERVICIO DE SALUD TALCAHUANO )
FEMALE	Alzheimer's disease and other dementias	Alzheimer's disease	CESFAM Lirquen - ( SERVICIO DE SALUD TALCAHUANO )
FEMALE	Epilepsy		CESAFM Paulina Avendaño Pereda - ( SERVICIO DE SALUD TALCAHUANO )
FEMALE	Headache	Migraine	CESAFM Paulina Avendaño Pereda - ( SERVICIO DE SALUD TALCAHUANO )
FEMALE	Neuropathies y neuropathic pain.	Trigeminal neuralgia	CESAFM Paulina Avendaño Pereda - ( SERVICIO DE SALUD TALCAHUANO )
FEMALE	Alzheimer's disease and other dementias	Mild cognitive impairment	CESAFM Paulina Avendaño Pereda - ( SERVICIO DE SALUD TALCAHUANO )
FEMALE	Parkinson's disease and Parkinsonism	Parkinson disease	CESFAM La Floresta - ( SERVICIO DE SALUD TALCAHUANO )
FEMALE	Alzheimer's disease and other dementias	Alzheimer's disease	CESFAM Penco - ( SERVICIO DE SALUD TALCAHUANO )
FEMALE	Alzheimer's disease and other dementias	Other dementias	CESFAM Penco - ( SERVICIO DE SALUD TALCAHUANO )
MALE	Parkinson's disease and Parkinsonism	Parkinson disease	CESFAM Penco - ( SERVICIO DE SALUD TALCAHUANO )
FEMALE	Alzheimer's disease and other dementias	Vascular and Alzheimer's dementia	CESFAM Penco - ( SERVICIO DE SALUD TALCAHUANO )
MALE	Other non neurological disorders	Syncope	CESAFM Paulina Avendaño Pereda - ( SERVICIO DE SALUD TALCAHUANO )
FEMALE	Parkinson's disease and Parkinsonism	Parkinson disease	CESFAM La Floresta - ( SERVICIO DE SALUD TALCAHUANO )
FEMALE	Parkinson's disease and Parkinsonism	Parkinson disease	CESFAM La Floresta - ( SERVICIO DE SALUD TALCAHUANO )
FEMALE	Alzheimer's disease and other dementias	Alzheimer's disease	CECOF LIBERTAD GAETE - ( SERVICIO DE SALUD TALCAHUANO )
FEMALE	Alzheimer's disease and other dementias	Alzheimer's disease	CESFAMAlcalde Leocán Portus - ( SERVICIO DE SALUD TALCAHUANO )
FEMALE	Alzheimer's disease and other dementias	Alzheimer's disease	CESAFM Paulina Avendaño Pereda - ( SERVICIO DE SALUD TALCAHUANO )
FEMALE	Alzheimer's disease and other dementias	Alzheimer's disease	CESFAM San Vicente (TALCAHUANO) - ( SERVICIO DE SALUD TALCAHUANO )
MALE	Other neurological disorders	Others	Hospital Penco Lirquen - ( SERVICIO DE SALUD TALCAHUANO )
FEMALE	Stroke	Ischemic	Hospital Penco Lirquen - ( SERVICIO DE SALUD TALCAHUANO )
FEMALE	Headache	Chronic Tension-type headache	CESFAM La Floresta - ( SERVICIO DE SALUD TALCAHUANO )
FEMALE	Parkinson's disease and Parkinsonism	Parkinson disease	CESFAM Dr. Alberto Reyes - ( SERVICIO DE SALUD TALCAHUANO )
MALE	Parkinson's disease and Parkinsonism	Parkinson disease	CESFAM Dr. Alberto Reyes - ( SERVICIO DE SALUD TALCAHUANO )
MALE	Headache	Chronic migraine	CESFAM Lirquen - ( SERVICIO DE SALUD TALCAHUANO )
FEMALE	Other non neurological disorders	Depression	CESFAM Lirquen - ( SERVICIO DE SALUD TALCAHUANO )
FEMALE	Other neurological disorders	Vertigo	CESAFM Paulina Avendaño Pereda - ( SERVICIO DE SALUD TALCAHUANO )
FEMALE	Alzheimer's disease and other dementias	Mild cognitive impairment	CESFAM Hualpencillo - ( SERVICIO DE SALUD TALCAHUANO )
FEMALE	Other neurological disorders	Others	CESFAM Hualpencillo - ( SERVICIO DE SALUD TALCAHUANO )
FEMALE	Neuropathies y neuropathic pain.	Radiculopathy	CESFAM Hualpencillo - ( SERVICIO DE SALUD TALCAHUANO )
FEMALE	Epilepsy		CESFAM Hualpencillo - ( SERVICIO DE SALUD TALCAHUANO )
MALE	Parkinson's disease and Parkinsonism	Parkinsonian Syndrome (First evaluation)	CESFAM San Vicente (TALCAHUANO) - ( SERVICIO DE SALUD TALCAHUANO )
MALE	Alzheimer's disease and other dementias	Alzheimer's disease	CESFAM Lirquen - ( SERVICIO DE SALUD TALCAHUANO )
FEMALE	Parkinson's disease and Parkinsonism	Parkinson disease	CESFAM Talcahuano Sur (HUALPEN) - ( SERVICIO DE SALUD TALCAHUANO )
FEMALE	Alzheimer's disease and other dementias	Alzheimer's disease	CESFAM Lirquen - ( SERVICIO DE SALUD TALCAHUANO )
[truncated: 905 more rows]
